# Supplementary material for: The elucidation of plasma lipidome profiles during severe influenza in a mouse model
Source: Sci Rep. 2023 Aug 30;13:14210. doi: 10.1038/s41598-023-41055-y (PMC10469212; doi:10.1038/s41598-023-41055-y)
Supplement: Supplementary file 2 — Supplementary Table S1. [file 41598_2023_41055_MOESM2_ESM.xlsx]

## Sheet: description
Title	Elucidation of plasma lipidome profiles and the potential role of ferroptosis during severe influenza in the mouse model
Authors	Marumi Ohnoa, b, #, Siddabasave Gowda B. Gowdac, d, #, Toshiki Sekiyaa, e, Naoki Nomuraa, Masashi Shingaia, b, e, f, Shu-Ping Huib, *, Hiroshi Kidaa, b, *
Author's affiliations	a Division of Biologics Development, International Institute for Zoonosis Control, Hokkaido University, Sapporo, Japan
	b Institute for Vaccine Research and Development (HU-IVReD), Hokkaido University, Sapporo, Japan
	c Faculty of Health Sciences, Hokkaido University, Sapporo, Japan
	d Graduate School of Global Food Resources, Hokkaido University, Sapporo, Japan
	e International Collaboration Unit, International Institute for Zoonosis Control, Hokkaido University, Sapporo, Japan
	f Division of Vaccine Immunology, International Institute for Zoonosis Control, Hokkaido University, Sapporo, Japan
	# M Ohno and SGB Gowda contributed equally.
Description	Concentrations of each lipid molecule in the plasma samples collected from PBS or influenza PR8 virus-inoculated mice at 1, 3, and 6 dpi.

## Sheet: Sheet1
Sample	1	2	3	4	5	6	7	8	9	10	11	12	13	14	15	16	17	18	19	20	21	22	23	24	25	26	27	28	29	30	31	32	33	34	35	36	37	38	39	40	41	42	43	44	45
Group	0_1dpi	0_1dpi	0_1dpi	0_1dpi	0_1dpi	50_1dpi	50_1dpi	50_1dpi	50_1dpi	50_1dpi	500_1dpi	500_1dpi	500_1dpi	500_1dpi	500_1dpi	0_3dpi	0_3dpi	0_3dpi	0_3dpi	0_3dpi	50_3dpi	50_3dpi	50_3dpi	50_3dpi	50_3dpi	500_3dpi	500_3dpi	500_3dpi	500_3dpi	500_3dpi	0_6dpi	0_6dpi	0_6dpi	0_6dpi	0_6dpi	50_6dpi	50_6dpi	50_6dpi	50_6dpi	50_6dpi	500_6dpi	500_6dpi	500_6dpi	500_6dpi	500_6dpi
PC 16:0_18:1	21581.8	18862.5	18333	21334.3	18759.2	20939.7	21305.1	13518.4	14941.5	18401.9	17340.3	18200.4	14118.4	34596.7	16407.5	15903.5	16605.6	13955	16370.8	14703.5	15781	17293.9	19334	17685.6	15794.2	35557.2	23784.7	31310.2	37682.4	24467.9	14480.2	14427.8	13111.5	14350.7	16674.1	12440.4	6649.68	7900.76	11519.1	10629.7	12386.9	8966.85	21298.3	3798.96	12193.8
PC O-18:1_16:0	715.224	677.112	644.989	722.589	641.851	722.332	507.08	451.89	437.236	578.61	398.006	716.843	577.815	1288.27	638.66	547.577	518.076	475.369	433.338	485.426	733.054	773.234	670.73	581.922	727.029	701.797	1026.6	2221.3	1739.04	1354.21	409.167	592.559	501.872	439.749	584.059	1504	1199.41	589.423	1184.54	642.017	1879.17	809.373	1542.24	3000.17	977.01
PC 16:1_18:1	18822.9	15788.3	13757.2	18459.7	14302.1	17333.5	21827.7	11138.3	13031.4	14892.4	19373.6	16379.8	11064.7	30290.6	15732.4	14755	15310.6	12818	15598	12401.5	13836.3	15911.1	16106.4	13154	15645.5	28340.9	19564.2	36765.4	32033.4	22608.7	15441	13331.2	13286.1	14716.6	14485.5	24675.4	22294	12352.4	17146	12139.7	16330.4	10914.6	23426	40404.1	16642.8
PC 16:1_18:2	15175.6	13100.7	72.5882	15632.9	12723.6	15336.9	7992.72	7541.13	8042.67	8407.95	5253.85	12476.1	8270.29	18544.2	10488	9355.12	11216.2	8580.37	8232.14	10250.1	8474.2	8122.87	10819.4	10828	7423	9357.1	9196.93	7021.38	15754.4	7332.47	6350.91	7766.12	6017.09	6646.89	11475.9	1023.09	329.974	1426.37	764.656	2427.65	37.3322	1799.72	2692.32	151.729	2185.96
PC 17:0_18:2	2378.81	1800.77	1840.82	2189.97	1778.09	2208.34	2116.03	1515.73	1418.33	1374.59	1942.69	1913.5	1377.23	2855.1	2135.7	1739.74	1724.16	1410.47	1537.76	1546.64	1342.02	1724.56	1611.95	1697.29	1948.74	3125.93	2362.86	2524.84	4157.91	2700.7	1416.59	1500.28	1454.92	1325.74	1527.07	1477.8	902.969	1522.97	1309.83	1320.7	135.609	1448.85	3095.77	398.936	1740.49
PC 17:1_18:2	2586.4	1986.45	2140.73	2626.34	2089.32	2635.95	1537.88	1644.63	1250.72	1290.92	1168.48	2106.52	1421.58	2979.11	2268.71	1803.35	1842.08	1449.47	1333.3	1606.78	1443.6	1601.19	1678.32	1663.37	1615.34	1867.5	1868.09	1685.43	3552.04	1769.09	1038.94	1272.37	1095.27	1082.13	1650.57	454.94	209.596	580.663	504.59	604.813	23.3157	621.847	1388.02	74.8053	761.769
PC 18:0_18:1	11253.6	9685.48	9976.41	11235.8	9224.8	11270.7	7886.25	7220.7	7314.43	8507.55	6337.69	9605.8	6850.36	15790.3	8106.35	8202.74	9198.2	6207.65	7759.75	8015.85	7390.82	7636.63	9193.28	8330.16	6968.21	11365.6	9044.89	6595.73	15455.7	7852.27	5841.12	7011.86	6171.01	6529.33	9061.57	2254.91	1086.08	2758.87	2473.27	3398.17	93.3604	3115.1	6732.57	332.419	3229.37
PC 18:1_18:1	15934	14041.1	13670.5	15398.7	13356	15911.9	18330.3	10463.1	11717.2	13176.4	16109.4	14662.3	10487	22645.4	13535.7	12608.5	12545.2	10948	12743.1	11684.8	12132.4	13019.1	13520.3	12957.8	12702.1	23562.4	15218.4	24636.3	23933.7	18103.9	12273.9	11280.8	10590.7	11439.5	12791.8	13528.3	10002.4	7610.3	10318.5	9040.78	3544.49	7600.49	16905.8	10346.6	10306.4
PC 18:1_18:2	14709.6	13589.8	13025.1	15229.6	13313.1	14793.8	14108.8	9606.73	9881.11	642.698	12584	13734.3	9595.53	800.465	12081.2	11352.4	11746.8	527.404	11124.2	514.843	10810	11175.3	12502.5	11789.6	13262.8	683.42	11862.6	14654.4	18617.4	12354.1	9895.39	10965.2	9315.67	9825.2	11863.9	7226.44	5172.49	6964.74	6584.9	7548.73	936.267	5892.59	12277.3	3089.16	6758.87
PC 16:0_20:4	9311.52	8567.04	7824.69	9551.97	8708.99	7750.19	9370.68	6113.39	6218.76	9723.53	7302.84	8890.27	6328.95	13874.8	7725.08	7334.13	6062.53	7333.3	7353.51	6667.81	7486.8	9160.33	9402.55	7523.72	9085.09	13606.7	10384.5	16592.6	17014.1	12772.2	5919.08	8034.54	6618.75	5932.32	8158.84	11397.9	9126.61	6489.23	10062.9	7709.32	3669.15	6671.7	12770.6	9473.12	8900.65
PC O-16:0_20:4	614.08	537.345	486.864	582.485	557.723	567.875	476.127	380.067	321.845	451.265	442.049	580.814	401.658	1119.76	563.751	475.375	424.83	446.899	404.471	363.159	437.096	593.322	462.324	370.164	590.775	635.911	896.466	2177.47	1452.1	1145.24	337.065	489.734	448.333	334.758	397.947	1494.01	1434.99	636.401	1280.93	707.553	2317.17	894.342	29.3099	3438.09	1067.14
PC 18:2_18:3	3280.3	3147.51	2465.08	4192.1	3369.72	3547.94	1619.36	1484.66	1671.14	1521.99	1055.91	3243.8	2348.26	8379.39	4477.39	3048.71	2532.52	2494.91	1774.91	2381.69	2794.5	3460.43	4135.58	3101.93	2109.22	3941.88	4811.43	2076.66	8768.1	2868.19	1214.21	2024.22	1775.81	1589.77	2542.51	497.001	166.932	639.05	492.137	740.992	29.9397	972.268	1838.07	76.6008	863.921
PC 16:1_20:5	1101.74	1038.55	992.654	1175.45	821.024	1182.02	329.233	689.982	519.637	362.669	235.776	1143.27	593.359	630.297	830.41	964.924	1225.81	615.082	488.859	863.999	557.627	273.076	477.325	866.132	326.719	173.966	246.475	155.144	426.037	171.514	442.822	684.337	591.358	491.021	809.384	25.8932	10.8964	36.2691	23.4568	56.6243	1.51348	44.4118	98.0374	2.32107	39.244
PC 19:0_18:2	4346.94	3109.9	3126.31	3725.9	2761.12	3827.19	2949.91	2303.88	1858.1	1994.98	2524.41	3408.8	2008.32	2649.32	3247.47	3026.58	3337.67	2318.01	2353.42	2350.2	2051.18	1882.4	2035.86	2546	2443.22	2292.23	2375.3	1676.71	3819.72	2341.15	2062.43	2238.86	2020.8	2104.8	2475.18	1004.06	588.307	1354.11	1022.93	1290.25	57.2949	1338.57	2004.45	199.705	1272.48
PC 20:0_18:2	6407.82	5153.4	4974.86	6041.42	4807.62	6121.46	2708.38	3729.4	2812.64	3139.79	2050.34	5178.71	2796.5	6497.85	4112.7	4289.07	4755.57	2784.03	3048.67	3681.31	2939.05	2392.08	3245.18	4042.53	2324.74	2279.38	2605.98	1823.83	4148.91	1919.57	2174.64	2939.49	2541.3	2311.3	4293.11	299.582	187.064	675.064	495.135	808.908	12.8386	608.876	652.415	42.303	354.982
PC 18:0_20:3	10995.6	9626.64	9366.92	10963.1	9225.39	10953.1	7305.19	7003.26	6559.85	8813.06	6343.1	9496.85	6551.41	14900.7	8211.41	7582.39	7596.57	6535.7	7251.39	7402.71	7131.74	7349.51	9247.43	8268.48	7552.68	9953.31	342.106	7406.07	16344.9	257.207	5022.32	6716.05	6064.45	5530.14	7866.15	2840.55	1691.01	3573.07	3392.64	4193.29	135.21	74.7051	4440.13	575.215	2622.54
PC 18:0_20:4	4451.17	4155.41	4057.31	4726.67	4535.71	3884.17	4643.89	3094.04	3197.69	5248.78	3669.21	3582.71	3220.81	9247.1	3883.55	3153	2451.24	3210.78	3255.72	3459.94	3755	4861.18	5471.59	3843.78	4057.66	10123.9	7173.96	8228.44	12439.6	7091.61	2344.31	3322.79	3058.57	2493.78	4092.26	4941.72	3519.02	2771.49	4616.29	3836.88	981.428	3700.82	6791.46	2634.93	4440.86
PC 18:0_20:5	3505.12	2765.64	2618.15	2986.96	2588.8	2998.31	2669.17	2430.67	2568.31	2253.2	2846.54	2740.13	1989.83	4770.29	2980.22	2815.99	2764.93	2018.8	2599.87	2330.71	2256.22	2584.99	2715.96	2709.47	2257.27	4867	3658.61	4256.77	6047.5	3786.98	2223.32	2402.78	2684.42	2470.13	2286.39	1936.72	1323.27	1647.76	1768.74	1619.99	222.152	2538.79	4120.82	628.697	2708.86
PC O-18:1_20:4	133.695	555.168	514.226	585.404	614.272	595.88	492.942	81.7246	348.781	82.8376	398.105	123.408	90.7982	1141.33	115.929	100.837	109.778	79.15	87.6631	84.7009	87.2888	509.406	386.577	352.903	456.587	630.012	745.346	2259.31	1149.72	1082.58	83.7917	484.648	413.922	336.405	84.4672	142.795	1468.58	510.618	1248.46	78.5783	2729.19	695.621	1505.84	3999.87	907.907
PC 18:1_20:5	5486.34	5383.16	4502.84	6457.31	5029.07	4870.71	6873.02	3814.63	4810.39	6251.23	5079.5	5860.55	3921.62	12326.2	5571.87	3790.82	3675.61	3949.3	4757.66	3817.34	4404.55	5333.7	5849.35	4566.05	4783.09	16305.5	9184.51	5638.03	15903.9	8993.57	4158.51	4259.38	4170.36	4293.49	4622.04	6605.69	996.219	2830.77	5005.35	3573.79	2296.19	4671.2	10260.4	6346.27	6295.05
PC O-16:0_22:6	216.186	187.693	170.409	210.125	204.164	183.16	200.86	131.11	123.366	181.855	185.494	196.28	149.472	559.447	197.499	152.157	146.513	153.179	145.074	124.434	174.419	265.125	202.693	142.43	263.949	393.23	444.482	1455.48	680.079	626.396	128.525	191.669	179.077	146.358	128.819	1032.9	981.984	341.301	816.106	344.201	2073.61	576.35	1356.84	2762.7	757.512
PC 18:2_20:5	3304.58	3253.43	3142.47	3784.03	2970.87	3308.3	1606.03	2796.29	2030	2173.46	1085.23	2891.63	2029.62	3756.28	2303.43	2044.16	2419.31	1883.24	1941.54	2356.83	1720.5	1594.48	2203.54	2507.73	1406.81	988.173	2052.12	482.172	1353.56	564.456	1504.12	1862.48	1419.1	1567.83	2627.77	195.807	65.6932	127.171	158.647	209.335	13.247	267.788	625.449	15.6964	264.713
PC 18:0_22:6	2458.11	2177.46	2087.32	2343.45	176.169	2269.02	144.971	1759.87	167.761	144.915	2066.94	165.795	1544.16	5764.77	1898.79	1470.75	1386.55	131.801	150.674	1727.66	1852.84	2607.97	2509.07	2014.88	1752.72	8182.54	4261.22	4866.05	7668.81	4432.21	122.41	1514.5	1613.74	1566.63	181.852	2426.19	1182.79	1196.79	1908.34	1519.59	249.916	2136.65	4940.45	759.591	2698.75
PC O-18:1_22:6	450.194	440.603	367.077	429.352	459.57	440.735	328.671	280.596	253.603	350.575	268.237	419.745	322.145	1081.97	349.62	304.413	333.505	284.808	293.582	284.971	330.501	430.12	344.601	256.998	352.435	605.427	761.655	1832.53	1114.63	939.773	251.396	378.278	316.323	264.108	317.036	1183.94	976.37	439.781	989.206	464.655	1509.29	799.506	1753.44	2041.6	931.132
PC 18:2_22:6	1717.22	1684.03	1707.81	2007.85	1835.85	1585.01	1377.29	1202.87	1157.77	1745.29	967.326	1487.36	1273.24	4372.18	1677.49	1092.75	1091.27	1165.12	1065.87	1360.09	1379.02	1788.05	2053.84	1535.45	1469.42	3888.45	2781.99	2389.22	4729.04	2402.67	808.878	1225.63	974.609	966.654	1572.59	596.445	289.814	769.287	750.082	884.695	25.1176	1280.64	1937.34	88.5018	1050.49
PE 16:0_16:1	5.79373	4.91802	6.74274	6.38096	5.42844	9.84155	5.32876	4.83903	4.57118	3.36329	4.14329	6.55318	4.2294	6.75234	3.11773	5.89793	9.66443	4.99442	5.8668	5.58603	3.6713	4.11379	3.45312	5.65678	2.61337	7.02825	4.24942	4.40566	4.28362	3.47615	6.87664	3.54666	3.50043	5.66666	6.20815	0.69732	0.340519	0.404686	0.635852	0.806855	0.70835	0.408775	0.805946	0.756243	0.397982
PE 16:1_16:1	1.17405	1.17608	1.41244	1.59533	1.53489	1.87385	0.836455	0.721796	1.05341	0.648507	0.685227	1.43252	1.26322	1.33535	1.00126	1.74377	1.78726	1.30483	1.50774	1.24816	1.16378	0.88922	1.19034	1.53821	0.789192	1.0686	0.929642	0.23952	0.935392	0.191487	1.54674	1.28801	1.13958	1.53857	1.26021	0.0846879	0.0278146	0.094644	0.251733	0.131002	0.117401	0.102492	0.0469721	0.073991	0.0477557
PE 16:0_18:2	1032.48	905.645	1083.2	1060.78	944.861	1358.42	723.382	752.514	626.005	568.861	764.265	1053.42	726.704	2345.43	798.02	1112.51	1372.31	765.147	875.641	837.889	860.643	1549.43	1047.48	1120.99	1052.51	1851.51	2367.99	2716.04	2041.8	2201.76	939.582	847.492	632.893	997.643	952.85	674.041	392.679	565.869	737.26	582.647	553.732	639.1	907.686	316.781	645.261
PE 16:1_18:2	20.2173	19.9424	22.8357	23.404	19.9063	28.1292	19.7512	14.222	13.8574	13.8066	11.6706	13.6127	12.9497	21.3155	9.44985	11.8136	22.5369	15.2459	16.527	17.9851	12.1013	14.8926	12.361	17.2557	10.5796	38.5183	18.2052	28.4721	18.5281	22.4901	15.7138	9.06233	7.14659	15.5584	20.1903	4.38177	2.50444	2.21027	3.33005	3.87601	5.81482	2.66912	6.00123	6.69709	3.90419
PE 18:0_18:1	30.6199	24.7782	31.8536	33.4458	25.3	51.2674	35.0674	22.4084	27.9317	24.603	45.3771	40.2715	20.1092	22.4142	26.7997	44.0002	49.2435	31.9277	39.1866	28.178	12.3422	15.1368	15.2596	21.5361	19.3204	47.8883	23.5423	13.7236	22.9433	15.6088	31.1561	15.4024	14.1098	30.4367	26.0143	2.82948	2.73732	5.27929	3.2917	6.96811	1.92189	3.68648	6.75563	1.70903	3.8484
PE 18:0_18:2	212.583	169.352	208.411	244.712	192.688	301.689	190.08	153.923	155.253	142.746	250.621	237.956	132.29	277.543	172.813	247.001	307.672	184.968	232.345	181.377	105.355	166.89	129.162	167.6	169.986	409.791	280.435	212.151	244.838	217.289	193.642	121.64	116.264	180.484	191.047	66.8651	51.9245	72.255	60.071	81.8792	74.6361	61.37	119.717	49.488	68.4195
PE O-16:1_20:1	12.2948	14.4994	14.6247	19.4096	14.5279	18.2116	14.3785	9.18718	16.6664	13.5118	19.3879	22.1271	14.4751	8.94616	16.1614	17.7056	20.04	16.6842	22.049	12.7951	8.99993	6.72394	6.93617	12.7509	9.17765	15.2194	8.74043	7.07323	8.40735	8.87998	17.0605	9.34776	9.90104	18.2005	13.7445	3.31924	3.22533	2.48069	3.30306	3.9067	5.77234	2.7821	3.97836	5.56699	2.34103
PE 18:1_18:2	113.997	99.6267	136.607	130.421	112.543	166.737	115.883	86.4031	89.4283	71.0001	125.654	118.126	89.5841	180.217	107.352	127.106	148.559	106.75	118.973	113.428	90.0968	115.798	96.3311	116.838	119.96	240.049	166.147	159.625	157.457	134.386	100.298	77.9208	61.5571	106.199	108.119	34.3978	27.492	46.0868	34.3679	49.5011	39.997	37.7467	67.364	28.8536	36.6858
PE 16:0_20:4	860.658	873.288	887.351	839.902	743.718	990.116	703.342	589.453	612.409	675.246	649.123	869.269	653.189	1530	639.741	794.271	827.466	638.079	723.29	693.967	882.325	882.634	783.504	908.894	743.916	1780.59	1896.03	1916.91	1548.56	1630.03	706.638	674.141	513.524	690.259	750.583	693.774	439.844	458.794	733.826	596.354	675.068	662.376	1043.58	348.557	691.682
PE 18:2_18:2	24.4258	18.6654	25.0568	26.5828	20.8134	34.4911	24.6411	20.4154	16.1277	15.4045	32.0231	26.3493	15.3946	47.5947	23.3505	39.2262	42.1751	24.9976	23.204	20.2347	16.0643	28.7359	20.1279	21.4907	26.9995	70.4159	42.8454	47.0896	45.4708	40.6581	18.061	17.4706	11.6848	19.7201	21.2581	10.132	7.96336	14.8661	9.14941	11.446	8.9452	11.4663	15.4485	5.31338	10.7879
PE O-18:3_18:1	35.3675	37.0117	43.972	54.8324	39.6016	44.5185	43.4736	29.7745	42.33	33.6082	36.7544	54.8459	40.6778	23.6967	47.0786	34.4458	43.8058	27.669	44.3575	34.0158	33.5038	20.3783	17.0443	38.806	43.6279	14.9412	22.0422	14.3009	20.0925	20.5377	34.7325	31.0385	27.3912	45.2687	42.0118	9.18896	13.7751	8.92521	10.0762	13.8513	26.6133	8.10601	8.89224	28.3862	6.48288
PE 16:0_20:5	69.116	59.3629	73.6874	76.108	56.7197	93.6079	51.0453	59.484	54.2543	33.3776	49.3184	56.6462	46.9813	126.793	44.5024	57.938	77.3492	43.9924	67.5076	61.2576	57.2786	58.447	51.1491	70.5177	38.1774	180.475	142.77	111.871	112.048	104.605	63.0311	40.6542	41.3007	61.5712	56.3805	18.6185	11.6394	15.4204	17.7073	16.4102	16.2487	23.6462	34.8051	10.4883	20.9039
PE 16:1_20:4	22.578	21.94	28.6784	27.1467	24.2131	26.452	25.6003	20.6355	15.6108	21.4728	15.956	16.949	16.3378	27.2096	11.8102	15.5211	18.8422	19.6614	20.3242	21.3987	21.9381	18.7953	18.7499	24.4841	15.9765	47.3034	31.6696	52.5845	37.2012	42.1529	17.4998	13.9964	9.9088	15.4279	23.3229	7.17699	3.56178	2.56865	7.88266	6.5301	2.71366	4.09388	12.8522	2.48248	5.87016
PE 18:2_18:3	2.51344	2.0759	2.88303	2.59545	2.08568	3.06104	3.21535	2.8173	2.09353	1.80403	3.23328	1.96186	1.53937	3.95916	1.94578	3.11377	4.01903	1.9797	2.06358	2.00921	1.29017	2.2058	1.86337	2.3709	1.3589	10.4818	2.92592	3.9643	3.78085	3.44224	2.17424	1.21306	0.726241	2.02256	2.5769	0.507814	0.240082	0.718284	0.447786	0.456902	2.71366	0.495237	0.492177	2.48248	0.428565
PE O-16:1_20:4	109.547	100.147	100.878	117.191	100.255	140.661	96.4439	73.0505	84.2451	140.144	112.266	130.82	81.0385	180.479	105.331	110.393	96.0416	87.5966	105.118	85.1506	88.9136	92.7074	88.8168	79.5801	98.3939	151.896	191.879	110.612	214.13	153	60.6688	58.954	51.6793	67.4634	75.5064	70.4883	76.1725	51.3702	75.5212	76.8328	151.366	65.1518	76.6362	123.732	49.5189
PE 16:1_20:5	10.1434	10.0589	11.666	10.5665	8.65821	13.2621	6.28631	8.25599	6.97319	4.11504	3.62699	7.58335	7.08884	7.53721	4.65267	5.83017	11.0498	6.71772	7.99308	9.86902	7.21863	3.7325	6.08852	11.1417	3.04623	8.39905	6.53452	3.98751	5.69759	4.0229	8.32718	5.17997	5.15973	8.23434	9.87384	0.464726	0.188174	0.32879	0.392595	0.719774	0.144852	0.608898	0.767725	0.158687	0.425028
PE O-19:1_18:1	2.641	1.83856	2.81998	2.82624	2.74026	3.60186	2.40246	1.92963	2.09342	1.64406	3.72155	3.14451	1.46698	3.81486	2.55211	3.29861	3.65455	2.59934	2.96165	2.14954	1.07602	2.07847	1.88253	2.3517	2.18348	6.16078	4.03994	2.56901	3.33444	2.70912	2.46734	1.56539	1.51708	2.24727	2.00221	0.800668	0.751585	0.910473	0.856652	0.94213	0.854339	0.636998	1.47739	0.599051	0.78317
PE 18:0_20:1	14.6917	14.6756	16.3108	17.6963	19.0681	26.8745	13.1512	11.2194	13.8602	10.8085	21.2003	32.1826	11.9131	7.48062	17.6932	24.2321	27.3679	19.1469	20.696	15.5084	8.06631	7.11416	7.33061	11.7693	9.11661	10.8874	7.84572	4.06334	7.09828	5.38298	16.8814	9.02984	8.15422	15.8238	13.3566	0.709369	0.743626	2.77168	1.25938	3.29539	0.335407	1.98225	2.15887	0.119606	1.53816
PE O-18:0_20:1	31.7551	34.4256	35.8843	43.303	36.8365	44.6875	37.8188	27.3412	39.8395	38.8557	49.119	41.6283	34.9537	22.4133	36.2717	39.038	41.1684	37.3251	42.2409	29.464	26.5313	23.181	25.8856	30.1245	27.1313	31.9574	28.7262	18.3703	32.0996	30.7256	39.5813	29.4334	28.4392	45.129	38.5875	12.2457	13.6252	12.1495	11.1804	19.5142	16.2741	12.9366	17.7009	20.179	11.6571
PE 20:0_18:2	14.4588	14.7609	16.0651	17.9554	15.822	23.3292	17.1353	11.7101	14.1635	12.6822	23.5466	25.5894	12.6237	11.1845	17.1028	26.3483	30.0011	19.4801	22.9756	16.3282	9.1868	10.1403	10.5247	13.5905	9.98833	26.5996	15.3947	6.43583	12.1388	7.61017	17.6541	9.71864	8.35725	16.9122	16.6399	3.35235	2.74537	3.20058	3.18595	4.4134	5.09542	2.83967	2.77163	4.87042	2.03306
PE O-20:0_18:2	62.5978	79.4752	69.7127	93.4938	99.5058	98.0327	73.253	51.9233	71.6056	74.2379	96.5533	117.283	77.2422	58.5756	77.9041	88.2789	99.6523	90.6992	100.081	75.3426	68.3404	66.0207	64.4623	71.224	81.234	102.652	82.9206	57.4075	88.4142	81.7887	82.8276	66.7182	67.9003	98.557	75.2365	40.2295	38.2137	37.5565	38.171	49.8739	50.183	40.9349	59.4402	55.9898	40.2642
PE 18:0_20:3	41.2124	34.8276	42.5013	43.0624	38.0861	68.5868	39.0589	28.8795	32.7178	31.6853	44.948	43.5272	25.0441	63.7748	32.6617	33.6851	38.7315	35.2655	39.7215	35.2198	21.2339	29.7372	26.5772	33.7245	29.8295	87.3488	60.2721	43.1535	51.5231	48.3999	32.6426	19.5984	18.7467	33.3299	32.2993	6.99019	5.81319	9.24365	8.9683	12.504	4.54339	5.39236	8.02804	4.19911	5.02421
PE 18:0_20:4	3.56939	3.57589	3.91968	4.4452	3.58988	2.43668	3.12539	1.41246	2.63902	2.93325	3.56155	4.75063	2.57873	7.87924	1.42709	4.54255	1.88869	3.63236	4.18267	3.61856	2.65603	3.74685	3.79711	3.41642	2.66574	18.7052	12.0799	4.64139	11.9319	6.01142	2.85994	1.89423	1.75278	2.41855	3.38273	1.37805	0.927882	1.49492	1.66685	2.03762	0.888288	2.07018	3.42538	0.525297	1.83656
PE O-18:0_20:4	86.2044	111.52	98.7768	133.841	127.591	139.516	99.8605	79.3947	83.7535	98.5696	134.245	175.543	117.051	93.4667	136.817	162.01	148.619	145.247	148.494	114.257	74.6013	95.595	90.7013	107.284	97.1654	208.218	195.417	80.8052	214.551	133.596	109.761	86.4297	86.6341	120.949	112.421	75.4676	81.3457	58.7579	63.5727	86.8483	123.386	85.0896	143.065	119.166	78.1282
PE 18:1_20:4	65.4602	181.551	62.1156	72.2052	57.7323	82.6781	163.469	49.8543	47.8362	141.867	58.5675	54.5993	42.0291	120.523	48.7177	60.5866	75.6304	166.052	65.1522	53.5575	174.642	215.814	195.61	62.8224	47.9821	622.784	451.232	370.386	430.585	105.45	54.4736	38.3437	42.3212	58.4069	162.593	75.8858	55.4624	23.91	88.8308	99.8668	83.4873	31.1826	49.9953	56.6124	32.4482
PE O-16:1_22:4	38.523	37.3614	37.1322	43.5272	37.353	48.5424	42.3789	31.1462	33.0031	31.1748	43.7996	42.4742	33.3222	29.8214	38.2062	38.9851	44.5504	33.0184	44.6184	32.8802	26.3742	27.685	23.9671	33.7889	26.8772	45.4841	44.2232	39.0861	47.2159	45.7298	37.7985	31.6325	32.7647	48.6613	33.689	24.957	25.6674	18.2319	19.6978	23.0097	54.0211	22.9328	36.4224	54.0478	25.8088
PE O-18:1_20:4	95.8079	108.578	110.455	131.628	121.311	145.02	98.8685	72.9148	95.863	120.768	136.467	144.29	107.413	149.714	125.587	122.411	108.914	128.702	134.28	101.917	77.275	95.6597	91.2063	96.3589	90.1238	231.85	187.28	83.338	212.819	137.606	92.9347	60.6815	65.6096	88.2431	88.729	55.7437	55.6237	43.7961	59.1308	75.8681	89.7847	48.4806	64.3493	83.1236	36.4171
PE 16:0_22:6	5.11346	5.10788	6.04444	5.91175	4.38685	6.06608	5.2065	5.02464	5.00268	6.62866	6.49575	5.04302	4.36329	7.79784	3.95251	3.75875	4.20211	3.22133	5.24278	5.00481	3.66388	5.26735	3.6235	5.10694	4.3387	10.3033	8.42011	6.62693	9.06552	6.92091	4.97659	3.2815	3.77912	4.92912	6.33382	2.41255	3.93891	3.2997	3.96531	3.9622	8.32272	4.26908	4.79338	8.63541	3.9872
PE O-16:0_22:6	188.136	182.913	176.463	210.554	185.476	229.473	170.429	149.164	121.435	147.167	151.9	187.656	138.35	121.966	164.593	171.791	176.868	138.043	162.235	161.733	100.138	91.34	92.8591	146.125	117.486	72.4279	133.923	73.3279	135.811	125.223	116.478	128.094	112.031	147.231	137.548	51.6256	69.9184	52.3679	51.9308	63.275	120.019	48.6185	51.8587	126.681	38.2787
PE 16:1_22:6	54.1204	51.0387	58.8426	59.5397	49.7585	69.7559	45.7005	37.5809	36.376	36.7769	30.8151	34.96	30.2027	56.0879	21.6146	29.004	52.1191	35.4352	43.8654	42.2837	28.2937	34.1592	31.3514	40.227	22.5491	162.284	67.6907	74.088	70.5954	69.0872	37.3874	20.2249	16.5363	35.7005	47.8364	10.0056	3.39766	3.49598	8.42366	7.24461	2.61959	6.29472	18.6383	1.98457	9.04546
PE O-16:1_22:6	349.721	335.717	359.26	43.4219	369.739	443.882	29.4685	270.322	288.215	330.41	303.724	364.685	31.1685	28.217	339.112	287.836	354.219	265.739	343.767	296.196	262.822	23.3884	285.451	313.666	299.15	386.353	26.1837	329.253	508.726	411.737	233.281	246.949	232.354	292.194	30.9286	7.76622	162.926	125.215	181.297	172.716	324.95	162.81	3.10088	281.054	145.627
PE 19:0_20:4	4.54717	3.04514	5.09646	4.94984	3.44076	5.58519	6.19794	3.11426	2.92175	3.47585	5.07434	4.01496	2.53334	5.96618	3.67796	4.43078	4.35673	3.77057	3.89917	3.56285	2.40356	3.4089	2.91281	4.36028	3.9229	13.8355	8.66606	6.19611	8.49621	6.06971	3.69426	2.37435	1.99047	2.8778	3.24516	1.72668	1.32963	2.02767	2.00413	2.11043	1.59369	1.95197	3.02223	1.29043	2.03378
PE 17:1_22:6	1.91591	1.82584	2.29042	2.30794	1.98999	2.79713	2.57309	1.25183	1.96467	1.12276	2.32298	1.96373	1.69486	3.29497	1.64264	1.66283	1.46975	1.61524	1.67099	1.74454	1.25848	1.80533	1.37533	1.83872	1.55858	6.83023	4.38402	4.36443	4.50817	3.0912	1.22043	1.00568	0.71413	1.5497	1.53876	0.482047	0.25983	0.464345	0.247207	0.461717	0.510053	0.518769	0.971399	0.188008	0.572828
PE 18:1_22:1	4.88382	4.01989	4.87544	6.18405	4.75808	8.8004	4.95486	3.01105	4.56267	3.48828	7.98281	9.2653	3.69903	1.30993	5.2438	10.0072	13.688	7.69356	7.36459	5.87638	2.03045	1.61279	1.75999	3.05691	2.14631	2.55854	1.39612	1.1344	0.966071	1.13086	5.03632	2.79148	2.14137	5.97872	3.97879	0.422217	0.326048	0.50181	0.335464	0.774907	0.67742	0.33264	0.369385	0.502351	0.220714
PE 18:0_22:4	4.92734	3.69098	4.35219	4.8809	3.75682	6.17819	4.31397	3.18438	3.51605	4.23995	5.32903	5.76226	3.63566	5.62327	3.74911	7.19749	5.46774	4.90983	5.54891	3.31558	3.40229	3.96341	3.90087	3.8133	2.79906	14.9192	9.14693	3.85271	8.71841	4.65238	3.98643	2.01509	2.08598	3.68975	3.7822	0.870712	0.732106	1.17176	1.09629	1.70741	2.57335	1.71202	1.71405	0.996635	1.16633
PE 20:0_20:4	15.5968	10.4875	9.39914	9.37603	7.64957	12.5092	7.98755	5.96828	6.77082	6.63939	7.73756	10.2162	5.01098	9.16219	6.35339	9.07049	9.28299	6.99742	8.49283	6.3349	4.38143	4.3688	4.64904	6.87502	3.24382	17.9311	10.3468	5.46961	8.43619	5.02395	7.52288	3.11074	3.05589	5.46207	7.1791	0.692759	0.609364	1.13654	1.01831	1.52392	1.02295	1.08385	1.34145	0.815396	0.895922
PE 18:0_22:5	30.3787	24.2449	29.9525	31.5207	23.2565	41.7166	25.4796	21.8149	24.1207	22.515	27.5338	26.6745	17.3628	48.4094	19.7848	28.0041	31.3975	20.3848	30.7692	21.979	19.8652	24.292	19.5917	24.707	16.1022	97.5463	58.1572	49.596	57.7074	45.4384	25.0209	14.8127	13.5023	22.3702	26.2836	8.6401	4.89462	6.4447	8.98043	8.35788	6.52487	9.66644	17.8615	3.99634	9.94001
PE O-18:0_22:5	49.15	54.4408	50.2127	61.4037	54.9202	66.1822	50.9449	45.7055	54.7356	49.6159	69.0947	78.0444	54.3838	40.7703	60.2821	72.3886	75.8888	59.3194	62.3655	47.8663	45.2011	44.0008	43.3537	46.498	38.4042	63.3092	53.2843	35.3961	63.9639	54.2741	64.3804	48.6375	50.3438	68.6547	59.9979	20.4947	24.7883	18.8067	21.4784	29.7306	27.4185	23.2309	33.2807	31.9042	18.1623
PE O-20:1_20:4	39.3702	56.0395	50.7346	67.8754	76.8434	58.8875	36.1735	34.4716	52.6799	55.4751	60.0344	104.137	65.7712	74.3196	65.4098	62.899	58.3047	72.581	65.2357	48.1482	64.277	63.7658	53.1442	57.359	76.1902	82.3655	95.6107	47.6068	103.488	82.8562	52.2756	41.4628	47.4104	45.7207	42.1147	32.7349	29.8698	31.5175	45.9432	61.4513	32.0251	39.9124	54.6634	31.1324	27.9969
PE 18:0_22:6	212.353	171.17	196.641	230.278	196.785	299.248	151.834	157.316	152.653	158.701	166.628	183.179	120.498	523.971	149.336	153.428	193.292	138.832	191.6	164.051	120.714	207.778	165.124	164.327	138.501	1033.05	638.811	386.183	650.934	441.822	150.196	94.872	101.759	137.065	176.262	115.515	51.794	63.4579	93.2047	82.5198	77.7926	106.784	271.579	45.8459	144.13
PE O-18:0_22:6	256.398	301.769	276.336	320.484	319.737	349.907	307.892	226.919	244.455	264.454	348.804	330.963	262.617	260.026	317.159	274.589	287.247	292.308	339.624	267.917	167.295	202.118	191.5	252.58	187.729	445.014	345.098	185.561	378.399	293.556	267.459	214.148	213.614	314.261	245.779	125.988	134.413	101.973	105.849	137.215	191.086	128.605	191.522	209.116	119.384
PE 18:1_22:6	195.175	183.84	241.484	214.036	194.867	273.525	168.717	139.396	154.643	137.73	164.151	177.662	148.514	407.156	154.982	161.06	175.592	154.395	193.073	178.001	158.18	219.968	186.22	193.395	162.733	845.362	559.643	393.842	585.91	409.833	130.076	111.349	88.4464	145.543	169.659	75.0859	40.9164	56.97	79.9293	75.1124	56.5304	87.9439	196.138	35.4577	92.7449
PE O-18:1_22:6	259.423	269.775	290.007	328.304	288.516	338.553	272.757	230.811	249.709	273.89	277.791	281.396	240.97	364.59	256.119	224.17	258.968	223.174	276.3	246.897	198.628	217.243	214.02	248.219	215.629	434.733	366.052	242.437	407.587	317.418	232.258	199.695	200.603	242.569	229.397	135.571	117.256	93.0427	124.362	136.079	209.429	129.887	166.375	200.831	107.081
PE 18:2_22:6	25.8539	16.8541	26.4693	22.6311	17.5786	27.559	20.904	15.3326	13.6171	14.371	20.8129	17.812	15.5246	42.4368	15.9946	23.6431	20.6376	17.0995	19.7583	14.9788	17.5532	21.4653	18.5205	17.9941	14.5417	86.0537	48.8883	40.7874	54.2848	38.8423	10.3048	8.97911	7.10451	11.5682	2.63604	7.14332	4.75249	7.27545	7.41806	7.99546	5.3983	12.3838	17.4344	3.5923	9.92212
PE O-18:2_22:6	91.8527	89.99	96.1405	112.583	94.0133	106.317	82.7966	68.5718	80.2352	92.8318	80.6651	108.357	85.8024	119.861	93.4946	73.9969	84.9478	64.9973	83.692	74.1873	79.7258	71.6865	62.7879	77.6941	86.7478	93.2958	115.452	77.2957	117.089	100.312	67.9083	60.9558	55.8186	80.2564	79.9658	38.5912	39.2217	29.037	42.4977	42.5752	79.9061	35.1757	47.1656	74.8736	28.5734
PE 18:4_22:5	4.79914	2.83588	4.38433	3.62304	2.58274	3.68323	3.7045	1.93405	2.61137	2.16504	3.64097	1.85755	2.59927	3.59263	1.72907	2.51619	3.19722	2.11886	3.56551	2.069	1.77938	1.71754	1.75586	2.20086	1.05119	10.1947	3.70937	2.98148	3.72118	2.43208	2.12862	0.836483	0.758643	1.37884	1.95481	0.392302	0.163847	0.386889	0.484067	0.576235	0.180008	0.790332	0.816928	0.259559	0.413625
PE O-19:1_22:6	1.82252	2.05583	2.89958	2.74735	2.23895	3.49407	1.68322	1.76755	1.93467	1.32037	1.83695	2.09949	1.76958	5.62631	1.79752	1.64055	1.87093	2.39991	2.43564	2.06024	1.98787	2.69559	2.28637	2.21372	1.84943	9.35564	7.94602	5.86586	5.94049	5.462	1.82396	1.45531	0.800708	1.49781	2.181	0.881439	0.477982	0.785789	0.944437	0.920419	0.41822	0.772999	2.52695	0.5961	1.11236
PE 20:0_22:6	10.4818	7.39865	6.66614	7.11957	6.02049	12.7549	5.90247	5.9477	5.05818	4.63932	5.65788	7.91055	3.05098	8.55928	4.29932	5.85414	6.65059	4.22324	6.44401	4.51448	2.49768	2.52906	2.83528	4.74125	1.93797	17.7179	7.69677	5.11815	5.97812	3.79138	6.3521	2.47005	2.09804	4.71019	6.03393	0.380137	0.193397	0.470225	0.619686	0.692857	0.0531254	0.627056	0.827802	0.122124	0.513378
PE O-20:0_22:6	134.348	191.434	153.114	197.835	246.785	189.02	139.386	129.45	158.528	164.029	194.878	284.783	185.847	187.154	197.048	165.88	172.544	195.905	206.222	153.055	193.225	196.976	159.674	175.909	198.615	274.376	272.656	165.003	314.42	262.697	176.243	170.604	174.988	192.503	144.236	114.378	99.4792	99.303	120.834	142.891	111.558	153.745	199.503	122.348	133.311
PE O-20:1_22:6	102.23	164.756	153.925	202.049	243.899	154.177	101.862	132.827	163.477	161.47	135.795	272.462	204.296	258.221	202.287	155.84	144.017	185.888	182.344	160.017	211.591	187.225	204.353	196.065	184.249	259.279	316.693	165.136	335.622	258.141	168.75	132.886	156.394	163.326	145.408	93.9454	69.653	81.9004	114.767	128.782	77.5386	129.985	181.256	86.1923	105.87
PA 16:1_18:1	0.541484	0.607175	0.780452	0.8478	0.895329	1.02838	0.942777	0.700535	0.551747	0.589603	0.532514	0.814303	0.790257	3.34264	1.4004	1.12597	1.05395	0.862533	0.856536	0.692477	1.53304	1.79404	1.32526	1.69989	1.86565	3.34691	4.32278	6.53073	7.65738	6.08306	1.20552	0.907807	0.84976	1.04197	0.907392	1.63242	0.885775	0.782451	1.25173	0.788506	2.31394	0.987245	2.87109	1.36694	1.46363
PEtOH 16:0_18:1	0.682768	0.110874	0.691791	0.133124	0.675896	0.786228	0.623665	0.582423	0.254666	0.524446	0.599322	0.687707	0.047906	1.36935	0.044208	0.174927	0.0536087	0.0541722	0.523508	0.187959	0.454665	0.0349693	0.0383874	0.546755	0.0333936	0.154263	0.00560504	0.815142	1.05185	0.18447	0.0714511	0.0420267	0.368591	0.0498326	0.0767669	0.0447901	0.525276	0.0339708	0.207115	0.367912	0.0688925	0.457215	0.540457	0.118661	0.325069
PEtOH 16:0_18:2	0	0.0361592	0	0	0.00714484	0.219522	0.0855629	0	0.0307034	0.0313481	0.0861219	0.038734	0.0430924	7.70846	0.0226627	0.020654	0.24814	0.0074147	0.0421199	0.0162523	0.015131	0.0105227	0.130299	0.0395211	0.0538669	0.11241	0.0901408	0.0812212	0.547082	0.121516	0.0366726	0.0244783	0.0152281	0.0515992	0.0403199	0.0153212	0.0465783	0.0137724	0	0.0227735	0.0538001	0	0.0342102	0.141291	0
PA18:0_20:1	0.0715929	0.0728451	0.123778	0.0963464	0.0644148	0.147412	0.309237	0.0615354	0.0586635	0.0947706	0.109112	0.0452514	0.08196	0.160443	0.088586	0.100118	0.123454	0.0168348	0.113644	0.124931	0.0631719	0.128584	0.057445	0.104436	0.0889706	0.0336227	0.117371	0.108838	0.0961464	0.0680041	0.0371159	0.0536901	0.0463327	0.046012	0.0618759	0.0317662	0.0183165	0.00400849	0.307606	0.0449831	0.0263851	0.0330512	0.0222849	0.0520692	0.0975035
PEtOH 18:0_18:2	0.523155	0.371679	0.440195	0.428333	0.48988	0.572903	0.473443	0.335697	0.356659	0.541431	0.476589	0.467326	0.277758	4.04036	0.649688	0.436791	0.330582	0.487339	0.391418	0.429549	0.311908	0.699041	0.506986	0.393116	0.327643	0.755457	0.462834	0.70885	1.0479	0.706207	0.38607	0.346811	0.14611	0.564345	0.303975	0.280409	0.398277	0.200721	0.304355	0.310783	0.497234	0.257459	0.352698	0.456855	0.237594
PEtOH 16:0_20:5	0.20501	0.0684997	0.209158	0.195748	0.51087	0.173733	0.187993	0.295889	0.141454	0.197368	0.202296	0.18614	0.226062	0.330694	0.18905	0.393382	0.230646	0.233946	0.265937	0.156954	0.170875	0.189966	0.211076	0.228124	0.0927469	0.445827	0.105952	0.554341	0.278302	0.178962	0.321752	0.151816	0.209867	0.303679	0.406351	0.129362	0.0725327	0.137817	0.181652	0.203357	0.119106	0.190035	0.163587	0.0502588	0.137789
PEtOH 18:0_20:4	0.0625956	0.212241	0.0561533	0.0473496	0.104559	0.12663	0.10589	0.0113201	0.023177	0.16949	0.152137	0.100723	0.0767111	2.38502	0.0197236	0.0161412	0.0905088	0.0381818	0.0679273	0.109107	0.0499743	0.0315149	0.0145927	0.0692468	0.0812278	0.137502	0.0684735	0.108512	0.0664654	0.0843002	0.0639957	0.143522	0.129439	0.190539	0.0158818	0.0633011	0.032358	0.025751	0.055698	0.0480413	0.0643471	0.0391589	0.075048	0.0722199	0.060549
PEtOH 18:0_22:6	0.972816	0.639778	0.659647	1.07161	0.828607	1.84158	0.486346	0.628265	0.511969	0.436776	0.0552766	1.42654	0.590952	2.07808	0.770701	1.16685	1.30926	1.03244	0.85022	0.710658	0.762013	0.845801	0.592718	0.921158	1.14477	1.37351	2.51691	1.21456	3.07092	2.23755	0.927454	0.944098	0.81441	0.668735	1.24079	0.344404	0.0384575	0.255639	0.440306	0.0342687	0.173865	0.376806	1.5827	0.0196785	0.483207
PMeOH 18:0_18:2	0.271385	0.323458	0.0428863	0.116233	0.29355	0.398263	0.0593966	0.0839651	0.0535287	0.195956	0.102409	0.137458	0.0766343	0.0910143	0.0209138	0.11805	0.041876	0.00738832	0.0681782	0.168681	0.0811819	0.0655542	0.0666743	0.0875069	0.538289	0.104281	0.0518675	0.0501417	0.139074	0.729684	0.0471505	0.222714	0.0245992	0.0760019	0.203911	0.0262956	0.0797949	0.0146146	0.013457	0.0499066	0.28491	0.024926	0.0229284	0.00873723	0.0554145
PG 16:0_16:1	0.680603	0.611844	0.795038	0.914603	0.673719	1.02483	0.593846	0.654081	0.765595	0.452743	0.31789	1.02833	0.539299	0.451852	0.528879	0.668782	1.74902	0.766124	0.88009	0.905903	0.474781	0.375863	0.396128	1.01729	0.305929	0.526062	0.565389	0.561003	0.60796	0.558011	0.949012	0.534594	0.769317	0.779883	0.957523	0.141031	0.0793414	0.118488	0.122414	0.206365	0.192996	0.165801	0.532937	0.128169	0.246684
PG 16:0_18:1	18.5305	16.6016	15.1413	19.4751	17.6613	25.0357	13.2589	13.0027	14.5541	12.7978	12.9647	42.1504	16.4823	32.5441	25.3208	28.635	30.8381	22.4035	17.8416	16.6921	28.1428	31.1905	19.6839	21.8633	39.2418	23.1677	62.5453	82.0472	70.032	68.1695	19.6304	36.5352	31.6588	19.5776	23.943	24.4665	25.8757	16.4204	30.3517	17.3043	24.6982	17.3859	63.2768	13.3176	30.1335
PG 16:0_18:2	13.4698	0.598316	11.7237	14.1109	11.8486	14.3666	12.1241	10.2935	10.7243	9.44514	8.88117	13.7714	9.18789	17.4138	13.2325	11.2116	13.9694	11.4411	11.7683	12.0826	10.0585	11.5411	9.48045	13.7442	10.6529	26.3226	25.0504	25.3529	22.9621	23.5627	12.9266	9.26307	10.4091	10.4441	12.296	0.614419	7.88478	7.37645	11.4489	11.1016	12.5672	12.205	34.9751	9.66928	21.089
PG 18:0_18:1	6.93465	5.10524	4.5168	5.96824	5.23648	9.31735	4.27976	4.70194	5.15295	4.41632	5.44202	12.1081	4.61689	9.70574	7.40051	8.44126	10.0871	6.73635	6.05659	5.54048	7.29713	7.90462	5.3121	5.96399	10.8836	8.89553	13.655	17.3449	16.1724	16.025	7.47048	10.7714	8.97706	5.88613	7.77899	6.92287	5.83352	4.15329	7.66279	4.86335	19.4134	5.52153	18.9345	12.3137	7.66385
PG 18:0_18:2	20.4596	13.0743	14.3832	14.9959	12.4687	21.1775	11.6497	13.9019	11.0911	11.8726	14.0512	20.2306	11.3286	27.4239	15.8232	15.3196	19.7907	15.1468	15.3594	15.0088	15.9843	18.1711	15.0355	15.6017	16.2173	25.9203	25.8582	23.6123	30.1978	26.8874	16.514	15.105	16.7232	13.7949	17.6587	20.0296	14.7324	15.2828	16.2667	14.5769	24.4538	24.7743	40.6567	19.7427	27.1239
PG 18:1_18:1	0.0582602	0.00729438	0.0934294	0.0431442	0.0206219	0.0368312	0.0660475	0.0669217	0.0692429	0.0510795	0.066889	0.015695	0.0526887	0.050689	0.0385224	0.0423789	0.00619728	0.016339	0.0597159	0.0344099	0.0266182	0.0278348	0.00618198	0.052042	0.0804442	0.052919	0.201558	0.256516	0.04546	0.0192832	0.0485287	0.128517	0.0793237	0.0487278	0.203654	0.354114	0.173105	0.190736	0.0449959	0.0332267	3.49148	0.0544821	0.0477816	2.15812	0.0281521
PG 18:1_18:2	1.11817	0.917107	1.23059	1.2602	0.728313	1.22208	0.756899	0.812483	0.670404	0.687191	0.724262	1.06324	0.884555	0.021307	0.829102	0.736779	1.16083	0.716221	0.0270788	0.892828	0.659515	3.21493	0.76551	0.870226	0.663896	1.05465	1.20544	0.500669	1.25166	0.632042	0.653667	0.822073	0.547921	0.021494	1.06262	0.354751	0.113751	0.612758	0.341037	0.691338	0.282497	0.992031	1.45784	0.0478616	0.898427
PG 18:1_20:4	0.165171	0.15507	0.140393	0.182293	0.0937418	0.24065	0.117023	0.102084	0.127473	0.111211	0.0851408	0.194008	0.131027	0.131366	0.135095	0.129249	0.194829	0.107125	0.118548	0.112714	0.0805849	0.0897494	0.0761272	0.50428	0.0703161	0.038592	0.848457	0.0837561	0.117369	0.022144	0.101547	0.106547	0.0666192	0.0872914	0.220564	0.0388213	0.00853133	0.067058	0.0611035	0.0193336	0.0341901	0.20025	1.14037	0	0.0126064
PG 16:1_22:6	0.163012	0.147815	0.168848	0.186009	0.105157	0.226226	0.127091	0.159172	0.200863	0.20403	0.0390743	0.14367	0.169295	0.176586	0.142139	0.168013	0.24764	0.113115	0.128724	0.128857	0.0832899	0.0993221	0.0953209	0.15187	0.0863146	0.0126118	0.104588	0.00536632	0.193735	0.00722846	0.12589	0.119857	0.138856	0.220919	0.182451	0.0425295	0.00658131	0.0240152	0.0157635	0.0582342	0	0.0505797	0.0328123	0.0125559	0.0193777
PG 18:1_22:5	0.383661	0.293997	0.297571	0.307192	0.235999	0.361091	0.45663	0.242153	0.432327	0.528323	0.327915	0.35064	0.313316	0.267283	0.330325	0.366042	0.0390094	0.343331	0.412225	0.413424	0.195156	0.253225	0.22853	0.285713	0.253525	0.385718	0.260893	0.300751	0.243831	0.248541	0.463251	0.256952	0.362038	0.491792	0.0257793	0.196366	0.0999384	0.166924	0.165482	0.272631	0.135176	0.156903	0.198652	0.667202	0.189988
PG 18:1_22:6	1.49547	1.15025	1.71782	0.901085	0.397492	0.684624	0.863157	0.882689	1.00734	0.88201	1.14364	1.17084	1.13382	1.44143	0.918598	0.374446	1.31186	0.763271	0.963635	1.18043	0.746788	0.877383	0.494743	0.925522	0.716428	0.393386	1.24097	0.515671	1.25531	0.160074	0.85597	0.809197	0.74488	0.840808	0.631262	0.0159341	0.00442817	0.55442	0.275872	0.42298	0.017029	0.852605	0.0808213	0.0532071	0.397721
PG 18:2_22:5	3.06421	2.21468	2.32558	2.66436	0.599293	3.5228	2.96562	0.778039	2.3908	2.07037	2.01669	2.85216	2.08539	0.343335	0.852849	2.30882	1.28729	2.22285	0.713228	0.856966	1.99585	1.70828	1.42313	0.632832	2.42255	0.393386	1.43937	1.20502	1.1724	1.35585	2.49007	2.30842	2.31017	0.925229	1.08813	0.13402	0.198008	1.40953	0.759606	1.22236	0.017029	0.85099	0.660858	0.0532071	0.775782
PG 18:2_22:6	2.13699	1.77773	2.13429	2.06071	1.60714	2.52946	2.12196	2.02771	2.41815	2.01068	1.75464	1.85991	2.00411	2.3065	1.73601	1.48146	2.53814	1.72164	1.89626	1.84547	2.28706	2.03457	1.69353	1.62874	1.65561	1.75631	1.8897	1.1886	2.13834	1.70563	1.89246	2.12779	2.18692	2.00711	2.073	0.471244	0.575296	1.77792	0.765297	1.34854	1.47585	2.45183	1.35653	1.37779	0.985888
PG 20:5_22:6	0.308711	0.248107	0.377199	0.305879	0.026765	0.391037	0.329714	0.344305	0.419325	0.292148	0.217428	0.194964	0.33705	0.349886	0.251369	0.22601	0.404883	0.227399	0.0401622	0.299862	0.173234	0.220152	0.0346302	0.0189608	0.0210733	0.059578	0.0402348	0.107801	0.383715	0.130942	0.284217	0.242174	0.254884	0.339032	0.309012	0.0538283	0	0.0372606	0.0522466	0.0231863	0.39708	0.0277204	0.0567341	0.246145	0.114786
PG 20:3_22:6	0.930334	0.785945	0.745819	0.805847	0.492701	1.01899	0.8045	0.733368	0.705544	0.693588	0.627605	0.76847	0.554847	0.32935	0.72199	0.603727	1.08488	0.591677	0.7248	0.788848	0.470798	0.47878	0.540331	0.589136	0.470967	0.440554	0.539395	0.351865	0.476288	0.396888	0.693533	0.58889	0.587781	0.721141	1.01132	0.204246	0.155636	0.380475	0.20286	0.328227	0.188639	0.291098	0.198135	0.129288	0.301486
PG 22:5_22:6	0.392959	0.255834	0.336719	0.378957	0.279323	0.468859	0.388488	0.381161	0.400354	0.369199	0.313365	0.349047	0.285601	0.544292	0.357017	0.243194	0.448599	0.257153	0.350343	0.321964	0.455248	0.437366	0.336437	0.275031	0.337754	0.566016	0.505331	0.29239	0.716201	0.319166	0.660654	0.467214	0.417303	0.377416	0.384956	0.0169481	0	0.461979	0.0401773	0.279893	0.0751126	0.460465	0.166212	0	0.172766
PG 22:6_22:6	4.56614	3.95902	4.69067	4.60562	3.66506	5.67529	4.85784	4.43441	4.92757	4.66749	4.35334	4.35767	3.79417	6.84469	3.97091	3.01521	5.27884	3.47377	4.14326	3.82563	4.8532	5.22194	4.0293	3.76421	4.03627	7.00054	6.071	2.79754	7.7158	4.33452	4.01252	5.06807	4.50491	4.30709	4.91457	0.979831	0.631197	4.24765	1.39469	2.74049	0.298998	5.13661	1.7932	0.517899	1.70097
PI 16:0_16:1	35.5496	38.685	34.1005	38.228	28.1801	51.1559	25.9617	30.2656	33.5458	29.5921	17.0181	40.2247	24.8609	13.7043	18.7867	41.8909	66.214	27.4204	29.9134	32.2523	30.8517	19.1583	22.6964	31.1272	16.0883	10.5437	16.4681	16.4938	12.6269	15.0532	31.0666	34.2697	25.2538	29.956	53.0991	7.76165	4.08473	3.47065	5.89877	7.39148	8.00576	3.34453	5.06863	3.91664	4.27016
PI 16:0_18:1	262.898	271.305	238.47	264.851	249.758	312.364	219.741	219.543	240.16	224.205	186.713	378.17	240.704	140.321	221.639	330.361	357.832	280.163	258.214	237.4	394.368	336.066	213.266	268.205	325.006	100.088	295.992	322.569	242.501	280.286	316.821	466.226	372.474	267.037	305.105	218.126	165.038	169.774	254.621	170.502	145.626	147.011	245.866	158.166	263.095
PI 16:0_18:2	879.447	857.641	772.472	854.61	754.707	913.502	823.835	729.014	745.9	813.262	700.264	863.69	671.171	581.558	693.851	832.122	900.089	692.937	788.775	706.002	749.157	800.337	685.883	741.681	709.013	793.638	885.527	726.801	645.973	809.009	885.916	789.655	716.106	846.291	860.08	583.919	479.998	468.647	642.998	556.01	488.955	458.115	490.707	534.644	510.915
PI 16:1_18:2	16.6319	21.4135	17.8984	21.4808	21.7447	23.99	15.4417	16.6918	17.4487	18.1825	7.98322	22.0618	16.0981	16.5173	15.3335	13.3969	18.5437	17.5392	13.3309	16.7339	45.8343	35.5379	24.7978	20.5671	30.295	12.4142	20.4883	35.6744	14.8093	0.967802	14.5587	27.6159	18.8895	14.9274	25.3745	15.1441	10.3827	12.3184	20.4733	13.9951	5.42799	11.3456	12.7956	7.4864	9.98987
PI 18:0_18:1	331.75	314.622	300.492	306.939	259.871	373.244	263.274	255.1	279.884	238.916	238.41	339.81	251.764	82.1636	240.835	356.263	433.852	257.067	282.603	278.815	209.296	127.066	139.724	221.569	174.086	51.7575	80.7491	47.3377	60.4918	70.9428	336.717	279.712	270.371	293.877	313.452	37.5073	43.9339	81.8569	46.8222	89.3706	34.403	47.7393	43.5992	38.4403	40.9215
PI 18:0_18:2	1358.44	1244.14	1186.29	1308.99	1240.3	1360.95	1156.34	1061.84	1113.48	1084.91	1054.06	1379.16	1050.81	618.163	1103.6	1327.95	1488.97	1112.18	1157.72	1076.81	1151.71	1019.55	952.067	1081.22	1116.98	579.987	62.2601	852.765	622.748	887.882	1339.3	1294.72	1212.07	1254.22	1222.77	701.66	702.56	629.464	669.586	710.253	789.726	433.738	586.125	748.146	500.502
PI 18:1_18:1	1358.44	1244.14	1186.29	1308.99	1240.3	1360.95	1156.34	1061.84	1113.48	1084.91	1054.06	1379.16	1050.81	618.163	1103.6	1327.95	1488.97	1112.18	1157.72	1076.81	1151.71	1019.55	952.067	1081.22	1116.98	579.987	810.631	852.765	622.748	887.882	1339.3	1294.72	1212.07	1254.22	1222.77	701.66	702.56	629.464	669.586	710.253	789.726	433.738	586.125	748.146	500.502
PI 16:0_20:3	518.219	612.294	499.696	574.336	528.405	553.904	468.12	430.604	449.429	564.158	331.621	578.031	450.389	289.546	342.678	451.247	527.204	348.116	477.867	351.78	535.559	416.569	424.387	501.035	414.723	315.706	426.423	375.443	287.56	348.795	500.953	605.189	430.43	495.912	617.701	275.928	250.717	264.405	287.142	331.258	279.757	239.839	240.087	282.144	236.682
PI 16:0_20:4	1335.55	1509.67	1314.79	1383.31	1240.14	1315.96	1306.94	1097.47	1209.97	1461.57	1017.13	1319.87	1139.35	1082.61	1022.45	1253.88	1354.72	1066.41	1268.28	1161.86	1409.03	1265.72	1272.52	1341.47	1017.32	1550.13	1812.76	1588.42	1398.28	1579.67	1277.64	1366.19	1117.76	1212	1486.62	1354.31	969.649	794.973	1284.68	1026.88	1179.65	1069.76	1248.17	1040.24	1195.43
PI 18:2_18:2	47.0127	43.6024	42.501	50.6341	40.7104	60.3327	38.2554	44.9742	38.9787	40.3704	21.6459	41.7561	35.9556	33.6474	43.8358	34.9362	64.8841	36.926	29.3633	41.8922	44.2041	39.6218	40.685	38.5121	35.2129	28.9014	40.5044	55.0523	36.4362	44.6632	28.5457	40.8523	31.3722	31.8731	63.5404	35.2345	26.8937	34.1391	31.9771	33.0479	33.2402	35.9193	22.7196	30.8172	32.4746
PI 16:0_20:5	227.773	210.494	185.31	196.691	146.97	262.605	141.046	192.456	203.647	131	114.097	188.326	151.09	103.127	143.241	195.34	298.291	130.552	169.603	177.887	199.847	154.565	148.009	196.794	103.065	129.338	183.354	148.33	143.341	151.481	219.816	184.358	193.364	215.304	232.185	86.6357	59.4909	75.8419	84.5507	66.2419	64.7794	113.823	77.1695	59.7795	114.526
PI 17:0_20:4	160.522	182.878	155.792	175.597	171.26	156.016	165.349	143.258	138.353	171.23	117.154	182.927	164.446	191.58	154.029	157.155	144.757	166.95	153.341	149.085	321.911	373.763	222.809	192.017	287.719	263.433	624.493	686.879	566.448	557.663	155.852	259.389	206.307	136.665	174.886	506.496	292.732	293.423	531.157	220.714	301.539	363.479	592.628	255.932	681.153
PI 18:0_20:2	88.7124	123.039	104.286	122.548	112.203	93.3493	42.2524	77.4579	75.4583	91.1078	32.4292	120.632	99.3105	65.9742	80.563	101.91	127.811	75.3946	81.3324	109.505	113.213	95.0847	90.9369	109.865	73.6945	19.902	74.4816	38.4742	51.4587	62.6804	59.0861	174.978	83.4738	82.7469	136.818	14.6776	11.2699	14.302	21.1585	26.1067	5.55616	12.6863	10.4072	4.98228	9.06406
PI 18:0_20:3	1363.62	530.777	436.412	1661.34	455.544	1582.46	366.496	1186.53	487.713	668.901	1103.54	567.798	428.322	1380.96	390.122	398.944	492.121	360.642	498.63	496.65	529.433	551.074	537.13	450.564	364.858	966.067	574.58	402.548	375.195	428.272	422.236	901.858	544.853	592.61	587.674	507.493	469.432	605.032	688.534	765.64	79.8029	97.7652	92.6158	59.3542	90.3709
PI 18:0_20:4	116.935	135.186	114.9	137.584	140.166	108.8	47.8947	97.4467	76.6919	122.67	39.3614	119.766	107.722	197.309	101.605	89.2721	89.4856	92.6125	76.4511	113.338	149.713	180.27	164.327	129.002	130.954	113.427	287.351	148.953	237.896	211.237	59.1008	129.696	96.6614	59.7449	134.354	163.454	91.3821	99.4589	156.147	130.36	111.982	139.348	157.077	90.9039	145.713
PI 18:0_20:5	536.083	573.715	485.911	512.734	510.935	698.83	790.939	527.752	574.904	439.401	366.671	560.976	513.315	511.617	464.831	508.933	565.409	744.583	525.054	487.926	1073.58	1120.5	682.629	662.132	689.886	588.484	1363.15	1634.38	1115.12	1263.59	608.234	946.783	872.323	643.428	544.286	767.633	688.909	669.231	993.389	405.976	992.167	1011.35	1136.05	864.515	1836.26
PI 18:1_20:4	625.999	833.589	0.789401	1.15065	761.644	542.129	412.138	563.486	689.18	7.63553	548.1	799.244	0.738535	843.234	669.629	676.201	682.309	443.425	723.54	757.566	1006.73	1036.7	1059.19	0.873986	902.472	959.409	1302.16	1384.71	861.734	1076.87	672.377	977.947	665.614	742.12	824.75	1029.93	628.046	692.989	827.617	761.498	757.333	725.944	631.637	587.709	625.719
PI 19:0_20:4	135.619	148.327	127.106	140.9	123.093	122.303	135.363	113.972	103.695	125.606	89.665	123.841	117.54	94.7349	116.92	114.838	122.909	114.23	107.377	122.014	141.505	124.241	127.472	134.497	118.142	133.114	180.577	113.212	149.576	141.914	118.975	126.282	112.722	97.753	132.529	106.591	72.2379	106.591	117.12	103.013	73.7876	107.49	96.4039	65.893	117.619
PI 20:0_20:3	14.4672	21.5453	15.8728	21.4412	19.0471	19.3106	11.1603	12.999	12.7043	19.0992	6.24871	19.778	12.1033	9.25743	11.3613	11.3979	15.5827	10.221	11.8377	14.2794	12.7347	10.8884	14.3441	14.328	9.50132	3.42637	7.60204	5.44227	4.02393	4.99655	9.07852	19.8176	9.02998	11.0607	22.3371	1.09092	0.236032	0.923731	1.11643	1.40256	14.6382	2.32817	2.02577	3.98817	2.74091
PI 18:0_22:4	56.2512	77.4557	60.2747	75.1596	73.3695	59.1467	41.0443	46.2864	57.6122	85.5548	31.7819	86.0008	61.5801	60.1895	50.074	59.359	67.6578	54.5461	58.9747	66.1224	86.9655	82.8199	78.765	69.1234	78.3758	36.9358	79.7577	68.6442	67.5773	80.4966	45.4155	145.123	68.1477	55.5502	88.4948	34.52	24.5812	28.7064	48.4917	35.1145	28.2239	27.1674	27.415	20.9854	29.612
PI 20:0_20:4	144.597	187.319	135.553	192.209	173.093	148.987	87.3782	122.114	100.484	138.157	50.8749	161.747	118.171	177.233	114.841	116.242	127.822	97.7763	99.7262	125.282	209.557	186.271	192.222	177.76	129.56	81.0874	192.894	157.839	142.336	153.84	78.6998	154.468	87.1602	81.2564	186.657	35.0068	17.3886	22.2703	56.0867	40.731	7.72481	19.7806	12.1213	10.1164	15.0941
PI 18:0_22:5	165.228	213.144	182.623	199.103	181.882	176.27	132.096	158.309	175.886	191.295	106.868	194.621	163.726	169.611	153.158	162.212	187.747	141.816	185.407	190.355	184.388	200.21	183.607	191.471	142.514	146.46	227.221	172.103	168.053	194.647	181.406	269.931	208.457	185.597	231.082	107.365	75.8054	81.1131	109.137	86.4424	83.4357	100.071	86.8923	68.3844	95.799
PS 18:0_18:1	22.7229	16.7227	12.382	9.80597	9.54195	23.2407	21.5521	10.6563	16.1718	36.7401	16.5584	21.9745	7.54705	28.97	14.4005	20.3553	11.0689	7.36565	8.33104	5.29439	14.9857	6.39357	7.05354	7.40287	8.05062	21.1604	17.0751	23.2284	22.7467	9.17376	12.5822	3.87177	17.8026	10.5545	5.32349	6.81879	9.09355	11.1489	4.10382	6.04788	8.53939	4.13192	4.52982	5.87555	8.02089
PS 16:0_20:4	13.7786	7.25441	10.3224	5.54159	4.15665	10.984	8.60808	5.29779	6.36102	13.2497	10.7945	11.6907	5.88986	19.0531	5.64935	13.6471	9.05135	6.31974	8.58799	2.60751	11.5757	5.12748	7.27454	4.90863	5.33556	11.4464	12.8261	11.896	14.3027	6.38306	1.6816	1.38951	1.36808	2.14167	2.11697	2.34943	1.40495	1.47811	2.43966	2.09209	3.41985	2.13709	2.13481	1.92228	2.17516
PS 16:0_20:5	1.81481	1.01645	1.25396	1.08768	0.560856	1.62438	0.779786	0.899342	0.697717	0.921079	0.942247	1.22858	0.851356	2.44194	0.573756	1.5908	1.45173	0.792605	1.04856	0.601963	1.49154	0.848339	1.01431	0.999717	0.735371	1.44004	2.03845	1.73642	1.761	0.93342	0.34865	0.465493	0.375429	0.30514	0.496087	0.0958669	0	0.0490589	0.0884759	0.189274	0.161882	0.198941	0.151511	0.0840093	0.114758
PS 18:0_20:1	2.58731	4.93111	4.05543	3.69394	3.99694	4.48955	11.6328	2.31118	5.25068	4.94614	5.52397	2.47068	3.49694	3.25398	3.5312	3.40077	3.70142	3.88621	4.61886	1.64571	3.27139	2.30215	2.97654	3.24935	2.64242	7.27533	2.86384	4.37554	2.25001	3.10869	4.92734	2.56027	3.36522	4.50378	2.80258	3.96825	2.58213	1.63126	2.06514	1.99771	4.06642	0.510268	1.92268	5.60641	0.788632
PS 18:0_20:3	13.2838	8.61449	5.954	4.182	5.09619	15.635	8.36271	7.36189	11.3522	27.4522	8.48693	18.2041	5.39224	22.1456	12.1724	17.153	9.42572	4.98815	5.03059	3.24329	11.6584	4.33617	5.19358	4.6391	5.03305	13.2838	13.566	9.41768	20.1958	5.20233	2.22706	1.80554	2.28651	3.3636	2.98669	2.89659	1.63547	2.43838	2.05807	2.1881	2.78214	2.73032	1.77619	1.644	3.04948
PS 18:0_20:4	54.1684	29.2493	34.65	19.0983	15.2975	38.9049	33.7091	20.7228	29.2179	62.3298	42.6974	45.937	23.1642	91.377	25.9849	63.2984	32.58	25.3934	32.6691	10.8058	42.0669	18.7736	24.9666	18.4205	20.5328	46.9496	43.8884	45.2793	52.0551	24.8084	8.76004	7.68141	7.51099	9.42429	8.80502	13.5572	9.12687	9.01853	11.7692	11.1599	34.4601	11.2926	11.2933	12.9762	11.2481
PS 18:0_20:5	9.16028	4.91553	6.53809	3.9002	2.79102	5.92319	4.48591	3.8458	3.9416	5.51148	5.37891	6.87556	4.33592	16.4019	3.06768	8.2916	5.34712	4.28301	6.10581	2.26975	11.1314	5.77825	6.3279	4.49251	4.38119	7.81703	14.032	15.2206	18.4408	7.6298	1.5165	2.57382	2.56717	1.87172	1.84259	3.27849	1.24551	1.92566	2.46033	1.85369	3.85326	3.02707	2.88584	1.21284	2.8041
PS 16:0_22:6	22.9779	12.1198	18.3731	11.0916	7.98946	21.5731	15.7259	10.8407	11.9163	21.8749	18.9006	19.2846	9.88718	32.6229	10.4333	20.9768	12.8698	10.8195	13.9813	5.87197	18.0442	9.40815	12.8873	9.2917	9.86214	24.1239	21.1059	24.4986	22.5654	11.5489	5.1286	4.26551	3.55692	5.42784	5.73218	3.94121	2.1718	2.64119	4.15726	3.37778	5.00008	3.74683	4.04088	2.75062	4.11352
PS 18:1_22:1	0.510309	0.720697	0.661819	0.554277	0.666938	0.734541	1.83281	0.378371	0.895419	1.32255	2.94762	0.802067	0.626107	1.11774	0.585985	0.709897	0.817687	0.610976	0.759934	0.369047	0.700258	0.553757	0.635792	0.702308	0.620966	1.55899	0.209703	0.680608	0.486118	0.203123	0.513823	0.342343	0.743518	0.85863	0.40428	0.945368	0.223421	0.18524	1.20864	0.532286	0.427686	0.542372	0.978378	0.0371052	0.0607378
PS 20:0_20:4	4.83727	1.46207	1.42829	1.15299	1.03899	1.87311	1.88034	0.980035	1.42853	1.86011	1.4407	1.67637	1.10135	1.6766	1.05955	2.21216	1.53382	1.14486	1.4543	0.797202	1.42349	0.945256	0.962805	0.998794	0.395652	1.59644	3.84904	1.24807	1.26748	0.936254	0.601264	0.272635	0.523935	0.858836	0.796705	0.486801	0.137189	1.28521	0.337785	0.384754	0.268667	0.301672	0.251551	0.171416	0.15636
PS 18:0_22:5	10.5824	5.58483	5.86864	3.19974	2.99367	9.60407	5.99912	4.94095	7.7396	16.0066	8.41318	12.5588	4.30229	14.5564	7.51002	14.0824	7.11185	4.48524	5.4362	2.33151	8.93982	3.71693	4.55153	3.84106	3.3618	10.0842	9.32575	7.4189	13.736	4.33632	1.42128	1.13314	1.34695	2.60682	1.62466	3.75782	1.9843	2.6208	2.35252	1.9908	3.23683	2.65188	2.21377	2.11068	2.71813
PS 18:0_22:6	48.6598	27.0496	30.9054	19.6734	16.9759	40.5759	34.7636	22.0863	33.3057	58.8853	43.1614	40.9423	20.35	72.993	27.5709	52.8886	31.3551	21.4258	30.1765	10.6532	36.3574	16.9055	21.7257	18.6658	17.8887	48.4594	36.0666	47.6339	43.3757	23.2654	17.7217	8.63502	18.3832	15.6407	10.9224	11.7466	12.3942	11.0268	9.9705	8.50247	26.2568	9.25825	9.71179	12.9453	11.9837
PS 20:0_22:6	10.4399	9.24379	9.0062	9.68552	9.01614	9.20964	7.68547	7.39113	5.96819	5.83434	0.858343	9.28933	7.5897	4.22977	7.31422	7.93898	10.268	6.75865	5.32099	8.42868	6.52109	5.14443	6.83067	7.08724	6.4728	0.823429	5.19434	1.79584	3.79547	3.34727	5.12023	7.60628	5.92002	5.65027	9.00069	0.820327	0.121505	3.01431	1.87394	3.79924	0.387863	2.47559	0.261366	0.172069	0.608225
PS O-19:0_20:4	0.337562	0.117728	0.120391	0.116303	0.0338273	0.137765	0.270192	0.101914	0.212778	0.588835	0.115292	0.369606	0.206373	0.651528	0.0810208	0.597413	0.165738	0.0920093	0.0861781	0.0123016	0.289338	0.14734	0.155054	0.0983591	0.177809	0.200668	0.319623	0.321599	0.163363	0.0509057	0.14524	0.0538299	0.0686135	0.220436	0.253251	0.0451102	0.15385	0.0510326	0.0623711	0.038171	0.210842	0.087102	0.0557639	0.0840093	0.0668906
PS O-19:0_22:6	0.178324	0.144378	0.045123	2.99928	0.14663	0.199913	2.2265	0.164451	0.189612	0.627401	0.242164	4.52978	0.047311	0.208626	0.117875	4.44277	0.26159	0.183703	2.83585	0.170808	0.336312	0.928448	0.813419	0.166895	0.378508	0.109725	0.0294875	0.181553	2.16585	0.12971	0.460025	0.522919	0.406854	0.446359	0.211688	0.173916	3.59439	2.36709	0.226008	0.21158	2.32704	0.192819	0.999569	2.17797	2.54043
MLCL 18:1_18:2_18:2	0.602362	0.618112	1.88891	1.17618	0.794129	1.74552	1.47973	1.65613	1.41921	2.10547	1.47422	1.35086	1.01731	5.98079	1.59418	0.883236	1.81706	1.09207	1.44574	0.775985	2.661	1.35928	1.84301	1.41768	2.10512	1.5602	2.65473	1.90569	3.22181	1.82188	1.07885	1.32113	0.899019	1.34971	1.71761	1.22531	0.823982	1.1043	1.29297	1.22879	3.1134	1.30195	1.50228	0.246802	1.25596
MLCL 18:2_18:2_18:2	1.7663	1.82199	1.29714	0.697535	0.831564	1.79687	1.04647	1.43942	1.31154	1.83588	1.2095	1.76592	0.452487	13.5065	1.49878	1.34244	1.41071	0.700641	1.30551	1.27443	1.21111	0.858184	0.969804	0.909324	0.885404	1.14854	1.79867	1.54534	3.52465	1.79704	1.13747	1.01939	0.984528	1.05684	1.4712	0.897937	0.564637	0.6388	0.843879	0.929276	7.13891	1.19857	1.37754	0.163576	0.831193
CL 16:1_18:0_16:1_18:1	0.0739904	0.0776711	0.111859	0.0884524	0.0925514	0.0734685	0	0.0580308	0	0.125007	0.0885769	0.0507266	0.055366	0.100116	0	0	0.121018	0.0446297	0.0161954	0.0628795	0.0632526	0	0.0562848	0.109045	0	0.121697	0.0762199	0.0673028	0.0360469	0.144437	0.133754	0.204421	0.0611266	0	0	0.0716492	0.0721741	0	0.0740511	0	0.128878	0.0727177	0.131993	0	0.142248
CL 16:1_18:0_18:1_18:2	0.0661616	0.0675755	0.0883026	0.0344008	0	0.0514948	0.0561924	0.0396033	0.110617	0.0353153	0.0538369	0.120617	0.0851113	0.103633	0.0561072	0.0528608	0.103024	0.0373717	0.112973	0.112043	0.0903545	0.107808	0.0659449	0.092239	0.0748492	0.148277	0.227936	0.154167	0.182343	0.17817	0.156652	0.0578132	0.108166	0.171808	0.0316936	0.164818	0.155347	0.147694	0.162877	0.139219	0.0807366	0.167783	0.283337	0.098381	0.29652
CL 14:0_22:4_16:2_18:0	0.0443636	0	0	0	0	0.0300466	0	0	0	0.037975	0	0.0223197	0	0.227383	0	0	0	0	0	0	0	0	0.0156237	0	0.0246145	0	0	0.0348434	0.0938199	0	0	0	0	0	0	0	0	0	0.023944	0	0.0375043	0	0	0.0309645	0
CL 14:0_20:4_18:0_18:3	0	0	0	0	0	0	0	0	0	0	0	0	0	0.0679945	0	0	0	0	0	0	0	0	0.0147858	0	0	0.0474485	0	0	0	0	0	0	0	0	0	0	0.0222575	0	0	0	0	0	0	0	0.0239338
CL 36:3_36:3	0.133244	0.0403282	0.0859801	0.084117	0.0133956	0.0847897	0.0738695	0.0722681	0.108963	0.228515	0.214941	0.134279	0.0453215	0.36234	0.0796986	0.120433	0.0861427	0.0512565	0.0867707	0.0200168	0.136441	0.0257585	0.0614106	0.0564411	0.115027	0	0.113737	0.0769612	0.142667	0.0436811	0.0294185	0.0238445	0	0.062482	0.0283209	0.0709591	0.0539516	0.0776767	0.0348063	0.0865287	0.02373	0.119504	0.108963	0.0344921	0.159691
CL 36:4_36:4	0	0	0.0256424	0	0	0.0372119	0.0621628	0.0298714	0.119075	0.297003	0.150439	0.112816	0	2.25962	0.115396	0.0633233	0.0359893	0	0	0	0	0.0220787	0	0	0.0387894	0	0.0833943	0.0426679	0.428492	0.0814714	0	0.0267766	0.0158112	0	0	0	0.0130811	0.0284298	0.0240024	0	1.01889	0.0568403	0	0.0458589	0.0553188
CL 14:0_22:3_18:1_20:3	0.0199559	0.0187257	0	0	0.016192	0	0.0680162	0	0.0342577	0.128627	0	0	0.0392075	0.0582408	0.0508187	0	0.0199099	0	0	0	0	0	0.014293	0.0195747	0.0202567	0	0	0	0.0434034	0	0	0	0	0	0	0	0	0.0454406	0	0	0	0	0.012993	0.0350148	0.035167
CL 14:0_22:3_16:1_22:5	0	0	0	0.00999036	0	0	0	0	0	0	0	0	0	0.16586	0	0.0259964	0	0	0	0	0	0	0	0	0	0	0	0	0	0	0	0	0	0	0	0	0	0	0	0	0.0334129	0	0	0	0
LPA 16:0	0.275542	0.747931	1.36846	1.16418	2.08316	1.09247	0.638981	0.839136	1.4795	1.72535	0.541215	3.8252	2.14099	4.27371	4.42136	1.712	1.08439	1.43072	0.913054	1.27941	5.41153	3.87415	3.60479	3.0793	4.8687	3.88771	8.45749	25.5186	6.66643	14.5243	3.28319	2.43284	4.18906	2.28871	1.31892	15.6454	21.1741	3.76735	11.5108	3.79112	49.6915	3.41444	13.5523	10.4908	11.2028
LPC 16:0	6292.14	8474.18	7685.04	8272.05	10732.5	6469.98	5995.73	6968.2	6250.1	7426.76	5399.18	10279.8	8937.98	10615.1	7985.9	8229.42	6128.17	8965.45	7058.49	7098.25	14329.2	13815	11604.5	9890.76	13921	9004.18	16733	25144	13505.5	18298.6	7522.42	11429.3	10633.5	7635.8	6131.23	22060.8	23534.4	9131.5	21916.1	12177.2	5913.65	9253.83	19584.1	3491.94	17003.3
LPC 16:1	147.098	243.071	203.119	222.589	267.681	153.502	129.056	115.146	147.308	148.603	77.1803	314.102	249.623	185.089	206.329	261.107	184.703	270.217	176.276	233.374	413.423	224.564	249.216	335.717	294.163	62.767	193.598	440.831	173.525	226.64	173.941	441.319	352.751	213.441	183.173	212.286	149.285	63.9316	163.951	141.749	18.9401	66.98	221.076	19.1551	139.46
LPC 18:0	2611.01	3245.14	3175.09	3096.11	3981.53	2465.51	2006.88	3267.08	2239.23	2920.68	2064.3	4155.41	3447.04	5227.52	3381.88	3005.81	2154.04	3114.21	2614.09	2677.31	5946.21	6085.78	4768.72	3981.88	6534.46	3289.5	7523.26	11434.7	6889.83	9047.23	2393.85	4936.16	4649.66	2779.8	2295.38	13076.6	13404.1	5608.91	13101.9	6653.25	2968.25	5702.47	13852.9	1791.25	9976.63
LPC 18:1	4253.11	6644.98	5662.25	5926.47	7765.33	4657.17	6357.18	4323.93	5623.3	6828.67	4795.45	8448.53	7289.2	8730.72	6392.99	7023.86	5713.99	6790.45	6581.55	6514.85	12895.2	11397.4	9007.82	9607.4	13110.9	4830.38	12517.9	24064.5	9436.82	15342.4	6842.81	12905.2	9981.19	8376.34	6634.75	13543.6	15343.3	7083.12	14619	9079.1	2569.92	6108.22	13123.2	1880.53	10239
LPC 18:2	4873.42	6621.86	5350.77	6333.95	8260.67	4262.77	3941.6	4516.11	4181.79	5048.85	3540.51	9287.62	7065.49	9553.26	7209.17	7591.06	4650.71	7588.72	5453.09	6005.58	13567	13151	9168.51	8731.81	14568.8	4352.21	14909.1	29565.7	13150.9	20667.6	5619.38	12733.5	11206.7	6475.92	4761.78	26740.3	30770.5	11180.5	23706	13076.1	7707.92	9875	26412.6	4782.33	20823.3
LPC 18:3	176.931	235.726	259.721	211.391	315.987	168.854	149.271	156.387	135.282	174.301	93.557	337.652	272.384	255.037	255.072	293.857	172.475	279.903	150.683	193.153	525.144	339.364	317.637	350.596	412.999	93.1855	408.73	747.351	376.686	466.648	166.395	394.715	321.099	177.272	156.454	652.702	483.408	268.588	473.684	311.218	103.307	173.251	800.943	82.7546	418.437
LPC 19:0	381.208	500.134	457.979	472.864	576.512	327.811	308.212	511.151	293.155	338.642	276.659	630.238	534.105	388.512	500.603	451.093	331.307	502.117	366.933	399.543	844.729	660.029	527.401	635.651	985.749	225.176	744.235	957.88	658.525	916.974	362.491	819.078	700.774	393.041	347.958	1140.81	1328.63	731.983	1237.05	695.521	314.844	592.585	1036.55	170.072	911.901
LPC 20:0	568.585	634.644	577.278	622.289	743.812	473.067	342.183	665.486	337.286	425.787	262.749	676.983	545.1	608.572	542.059	439.287	384.459	427.107	424.26	426.782	735.158	643.177	538.91	671.437	593.939	198.678	548.774	973.267	411.751	568.925	337.434	726.753	569.931	379.654	456.366	299.471	364.13	232.687	484.493	279.827	44.3673	154.467	187.03	33.6979	180.894
LPC 20:1	329.264	501.551	402.529	513.802	622.093	333.54	303.709	368.265	274.81	409.221	254.072	707.958	497.045	448.222	441.299	455.413	350.17	470.645	382.634	384.48	864.511	803.846	527.663	568.897	937.188	185.893	633.129	1417.44	452.154	733.308	336.591	883.245	582.329	436.431	344.012	576.622	797.592	455.011	827.353	467.504	153.541	350.578	530.973	96.9854	561.209
LPC 20:2	275.677	487.518	438.977	468.092	703.747	259.212	223.965	343.22	289.196	365.378	172.646	740.957	578.817	537.303	494.576	539.493	326.86	564.567	399.189	418.83	1262.81	1045.06	652.515	709.927	1243.82	144.727	757.996	1774.83	606.091	1103.94	329.424	1210.17	765.358	508.149	356.43	772.749	1054.1	556.485	1102.44	614.559	183.913	352.812	555.785	113.369	537.073
LPC 20:3	1315.48	2381.05	27.0225	2322.97	3112.29	1243.13	1245.82	1302.06	22.4557	2037.72	977.563	3679.12	2712.48	2593.31	2351.39	2109.53	24.3823	2678.8	34.9026	29.5259	4747.72	3553.64	2945.97	3187.16	5969.33	704.588	3262.97	7117.59	2526.33	4415.58	1798.12	92.1858	3794.74	2165.46	1527.8	4496.86	5880.89	2947.54	5667.44	3832.55	787.384	1313.68	2158.14	796.457	2122.46
LPC 20:4	599.361	1051.69	835.014	939.299	1412.09	559.748	599.22	542.253	608.582	1057.38	487.45	1376.67	1155.76	1929.72	1207.44	1145.16	592.34	1307.66	814.038	911.147	2249.91	2534.34	1797.63	1564.57	2828.98	933.476	3368.47	5994.35	3102.19	3896.7	708.407	2165.85	1663.93	881.706	751.651	5400.45	6102.26	2302.32	5779.92	3230.47	990.29	2150.23	4978.37	633.893	3758.44
LPC 20:5	891.833	1310.99	1140.08	1117.45	1420.87	848.889	651.537	803.096	981.041	744.71	675.66	2318.93	1616.53	1291.74	1709.45	2121.95	1162.32	1584.43	1177.97	1272.54	3194.82	2396.85	1687.72	2203.7	2996.42	572.398	2783.51	4773.89	1913.42	3218.29	1275.23	3089.55	2677.85	1636.54	841.216	3007.36	4330.43	1940	3240.02	1749.76	813.622	1967.5	3509.35	520.461	3333.71
LPC 22:6	3128.64	4685.72	3952.23	4327.07	6184.58	2916.14	3017.37	3259.81	3576.84	4769.29	2576.47	5721.03	5165.73	7390.43	4532.41	4277.09	2772.65	5081.16	4208.38	4430.3	8391.54	8905.22	6490.25	6170.49	8353.62	5840.92	13084.4	16401.2	10595.3	12861.6	4192.87	7672.76	6920.12	4657.77	3619.61	13203.1	11329.3	6229.5	14158.9	7958.25	1557.68	8432.89	17577.7	1122	14066.6
LPC O-16:0	209.658	281.198	251.422	266.075	341.332	206.582	146.535	235.62	159.06	218.776	144.129	392.582	306.578	419.839	285.609	279.27	190.254	289.071	188.369	216.199	616.47	560.25	362.743	340.478	648.145	192.262	687.614	2734.88	532.513	1014.65	191.865	522.099	415.342	237.67	192.427	2976.15	5651.11	597.37	2816.63	680.075	18632	716	1706.87	4431.18	1319.49
LPC O-16:1	39.3913	73.3106	54.1447	63.2384	94.6864	42.937	29.6347	45.7227	38.4611	44.7944	29.5922	118.438	88.9247	155.018	84.3563	82.5168	39.5467	90.1181	48.682	50.3358	249.339	220.524	123.705	107.519	321.585	42.865	265.214	1287.08	224.775	529.653	53.1695	216.486	168.935	74.3599	41.5691	1790.62	3807.8	302.514	1482.71	321.137	10720.6	324.634	960.865	2652.54	843.011
LPC O-18:0	42.4262	58.0804	50.7905	50.9211	77.7174	40.6066	26.0794	57.6442	32.1852	40.853	25.4906	81.0823	68.8069	81.3471	64.4365	54.1325	35.475	57.6458	37.5796	43.6121	138.436	115.364	71.6489	72.8848	148.525	30.3062	124.133	583.353	112.799	241.852	40.4003	108.618	104.582	50.3302	38.8237	770.955	1399.12	131.64	564.209	145.687	4490.85	154.891	389.448	1271.91	291.912
LPC O-18:1	70.0009	114.085	91.9842	89.7596	143.377	72.5499	48.7487	85.4327	54.73	75.4846	39.9767	164.727	132.409	165.704	115.132	101.716	68.289	116.436	71.9211	82.0871	254.266	238.685	127.162	121.697	282.471	57.9149	269.56	1362.25	219.919	441.636	67.6678	236.86	179.118	86.1794	63.7044	1884.76	3495.87	314.192	1653.68	363.871	11984.7	360.068	1021.16	2800.64	745.367
LPE 16:0	72.5886	173.681	92.8446	134.96	213.416	106.398	89.5635	169.36	100.71	145.708	89.7757	206.608	149.418	159.824	111.415	141.849	143.281	148.535	164.608	4.95595	248.762	331.649	193.117	190.904	215.237	359.405	446.48	501.793	262.437	333.548	201.417	146.811	126.504	188.709	139.216	180.151	115.554	107.544	160.905	121.292	164.135	140.05	205.5	91.1134	161.059
LPE 16:1	5.87971	8.3049	7.80532	8.62216	8.36366	8.80838	8.71747	5.12709	8.08053	7.99022	5.61983	11.0403	10.1583	9.85915	9.65258	9.91511	11.9739	9.69017	8.65988	9.55852	12.9853	9.81142	8.56819	13.3806	10.9959	9.12147	12.1837	35.8583	9.2304	16.3118	10.2372	14.5361	10.9489	11.955	12.045	8.81915	4.22297	2.27455	6.81707	4.93621	6.74729	2.95821	6.68344	4.48832	4.53697
LPE 18:0	343.842	447.072	393.502	387.43	384.663	481.012	354.579	363.383	355.756	437.131	416.541	551.543	392.747	567.874	412.537	469.58	432.484	435.874	424.723	395.185	615.154	710.648	499.838	537.974	743.194	747.904	1088.46	1498.23	674.538	1012.06	418.375	586.319	474.385	410.303	439.617	903.263	779.481	526.186	949.187	573.207	946.365	578.41	916.394	575.04	831.88
LPE 18:1	120.392	164.701	143.309	160.845	185.259	162.243	169.202	116.809	151.769	177.203	166.373	282.83	202.426	238.436	226.36	252.13	210.661	212.168	192.456	179.905	345.876	324.371	243.634	256.852	392.26	291.727	474.03	964.88	365.987	525.757	190.383	318.005	240.778	233.555	210.806	295.141	263.555	189.856	316.887	212.614	464.57	198.801	408.067	233.276	259.292
LPE 18:2	345.969	733.732	670.404	625.381	1167.41	458.173	377.142	530.328	647.887	732.697	574.089	1320.5	1001.24	656.538	1021.9	1172.4	884.61	1146.01	945.858	699.527	868.071	889.124	825.829	1066.08	837.746	771.223	844.376	937.302	465.639	605.151	1180.88	805.661	751.313	1066.24	762.815	405.282	336.294	424.854	353.716	400.615	444.264	361.402	402.881	253.898	309.754
LPE 20:4	47.1859	49.8266	46.717	49.5553	41.8846	49.1688	45.1637	24.8688	41.3884	59.4064	46.765	65.1972	51.0928	83.8003	60.8221	52.0981	45.7615	44.4759	45.7574	45.8129	57.1115	55.6557	50.1617	56.1645	59.88	87.2329	110.473	242.048	89.8221	129.177	36.1406	50.9979	44.9142	45.1061	45.7084	95.6846	77.9035	47.8594	84.577	57.6002	118.983	59.143	117.94	68.8344	71.9992
LPE 20:5	31.3827	38.231	34.4653	38.519	33.1114	36.5029	37.6856	25.0423	41.2738	34.8993	46.7634	51.9496	45.5024	53.0259	47.8307	44.7521	47.1715	34.3696	43.6587	37.4822	46.0114	41.6877	34.7565	48.7828	44.8281	48.9284	68.1603	148.317	46.6867	83.8421	46.979	53.014	52.9268	53.9843	37.3881	49.0257	41.9177	28.2838	40.5178	23.9892	64.6526	30.0431	51.1708	35.1552	41.3899
LPE 22:6	93.4677	94.9812	89.1351	100.234	89.1675	115.193	90.8603	54.3468	89.387	108.768	82.414	120.26	99.4496	184.506	113.918	88.8093	96.6052	78.0236	88.1237	86.797	90.0946	110.392	87.3526	108.53	94.3636	252.398	271.379	436.899	222.17	276.404	73.4147	87.5923	76.6432	91.3549	91.9096	144.28	78.1386	63.4546	114.696	76.0772	87.7607	98.9555	218.923	45.7418	135.122
LPE O-16:1	20.6488	39.0177	25.8852	33.3919	40.0016	37.5446	30.1092	20.9827	33.2353	40.404	38.3016	73.2096	51.7898	74.5364	63.1993	70.6428	46.8343	54.2668	50.5395	39.8997	115.16	105.224	69.6464	78.5548	156.503	66.7254	159.731	341.701	130.403	218.341	55.1465	122.04	98.6881	72.7203	52.9417	305.07	410.194	112.931	267.111	128.345	1259.77	113.898	204.68	786.789	180.153
LPE O-18:0	13.1249	22.6628	14.4659	17.5048	20.892	21.6562	18.6135	15.1427	17.1478	22.4606	25.901	37.9939	28.9311	29.2974	31.88	33.2049	30.578	28.4397	30.576	23.6643	43.1399	40.4516	28.1447	35.2419	59.2396	26.0379	56.338	125.148	43.8313	94.7009	35.1636	66.2132	54.7829	45.8684	33.0377	162.871	242.239	56.057	121.712	65.7917	571.05	63.5913	128.766	432.393	99.2938
LPE O-18:1	16.4947	30.8423	20.3251	25.9929	32.4588	29.6821	23.0866	19.3384	28.1806	33.4738	35.3211	56.7307	46.9755	62.815	49.7034	52.5193	45.1835	44.7278	46.8089	38.3731	88.2234	82.1471	56.8943	63.4726	116.145	51.5215	116.893	275.721	95.229	177.364	54.0353	107.482	90.278	68.3134	50.2459	282.468	363.73	91.0931	243.873	114.113	1123.59	101.236	168.945	729.75	134.839
LPE O-18:2	6.05014	14.1311	8.79479	10.5801	1.36554	11.0126	9.60633	5.88886	1.54144	12.3961	10.7617	4.2143	2.79563	2.222	3.43534	39.6657	15.4257	1.99021	2.46294	12.8118	6.09433	77.8784	1.97561	3.35522	127.916	48.9097	144.941	123.057	133.848	108.534	27.4225	6.45007	101.646	33.8857	19.1942	76.1272	96.4741	35.1107	77.6172	52.3519	256.794	39.6059	94.8471	192.225	56.6057
LPE O-20:0	4.94124	8.01377	5.16185	6.64925	6.84148	6.35435	7.64222	4.47635	7.81064	8.24586	11.1974	12.1344	9.90153	12.0372	11.5073	11.9903	7.84432	10.574	10.2047	7.15555	15.9102	17.6106	11.3916	11.6926	24.531	13.0931	22.7514	67.9566	18.9029	44.8164	12.0475	19.4161	18.6063	17.2807	8.58579	106.909	166.897	26.0261	76.9841	33.4492	426.459	29.8268	69.09	328.687	51.9104
LPG 18:1	0.335094	0.0883092	0.390618	0.528866	0.667062	0.413983	0.272882	0.322129	0.312287	0.492852	0.201147	1.10459	0.681975	0.806764	1.07051	0.982871	0.548851	0.667934	0.53486	0.662775	1.1396	1.00142	0.958592	0.823954	1.14038	0.25594	1.67101	2.96484	1.321	2.4069	0.47424	1.33488	1.10214	0.804691	0.505505	1.47271	1.7379	1.03696	1.94816	1.06117	0.592726	1.37367	3.40765	0.370059	2.06846
LPG 22:6	2.38129	4.02117	3.25651	4.10519	3.85861	2.9658	3.14099	2.36164	3.85086	3.50979	2.9006	5.17441	4.40777	1.39181	0.803226	0.705596	2.8978	4.17104	3.63076	3.37149	7.44472	1.26065	5.74891	6.09994	6.86218	4.95578	11.4642	12.2528	1.78135	10.7569	0.675995	7.82964	0.806372	0.745595	3.07248	6.47377	4.78517	7.74629	6.46407	6.30444	1.35658	8.10298	1.73698	1.97118	7.6461
LPI 16:0	46.2525	210.834	79.941	123.612	215.224	41.186	20.7587	36.7696	71.7526	77.7031	29.1787	288.69	238.705	264.371	225.185	301.149	62.5713	218.148	129.247	110.221	581.774	456.603	341.483	355.934	476.871	74.6371	580.073	1133.79	386.601	796.514	174.139	550.942	402.692	222.144	75.4312	764.752	639.15	348.121	811.402	452.575	327.209	385.478	577.964	427.539	617.406
LPI 17:0	1.99761	8.95935	4.00707	5.10399	10.7496	2.11386	1.86873	2.07784	3.21572	4.06246	1.81282	14.0845	12.4368	15.0612	12.913	14.4569	2.87028	12.6426	5.88415	5.27769	33.7863	32.9583	18.9165	17.8965	40.3436	5.03308	40.9429	75.8168	27.8616	55.8518	9.26147	27.2055	23.5562	11.1073	3.99504	54.367	52.2838	34.0557	62.0671	31.4714	23.2557	29.5105	45.5842	29.9578	51.7065
LPI 18:0	22.9588	116.092	43.6176	66.1136	152.131	23.9393	12.8936	27.4565	44.5614	60.812	20.4971	171.491	147.168	266.619	154.911	154.147	34.8566	144.869	88.8486	72.7094	397.402	446.229	262.069	214.767	462.476	95.6919	571.709	988.649	415.752	747.879	107.197	381.895	318.232	142.783	53.6606	819.236	734.28	409.725	835.184	459.271	381.039	440.476	666.812	466.296	734.259
LPI 18:1	4.45682	13.6828	5.91339	10.1092	14.5145	4.33407	2.33464	2.58796	6.51058	7.40842	2.43836	19.8523	20.3587	20.6397	20.7819	18.8391	6.08349	19.6342	10.5479	10.3983	47.0244	40.3103	29.9227	23.8575	50.8642	5.86209	35.3359	101.176	26.3915	55.1475	11.864	48.1145	32.1874	19.0194	6.66821	42.0611	43.3784	31.1563	41.0595	35.8284	16.4797	25.5743	27.1979	23.6939	30.0893
LPI 18:2	37.0198	119.28	49.8883	83.5487	130.942	36.4086	29.0347	24.3224	59.0894	59.6915	33.4287	183.648	152.173	134.543	164.875	192.027	55.1414	149.318	85.2419	75.0792	294.928	269.744	186.433	188.443	345.52	39.2944	245.891	541.346	180.271	372.356	113.447	314.55	265.081	159.713	61.1674	340.615	369.514	257.531	371.235	277.731	163.544	173.717	247.048	258.587	262.27
LPI 20:3	31.7196	133.018	50.1796	89.779	145.135	33.635	17.6635	22.251	49.6649	70.1845	19.3292	168.175	151.025	172.085	144.532	124.32	39.8857	127.841	81.951	84.5075	306.785	271.572	216.266	183.222	326.752	25.5152	227.477	415.719	136.765	294.426	86.8593	363.492	224.552	144.152	65.3209	143.04	162.404	135.561	192.993	166.308	44.1604	62.1781	59.4332	96.63	72.6727
LPI 20:4	129.611	475.905	185.667	308.279	501.582	117.345	100.416	91.5824	212.618	304.512	111.651	625.432	578.927	1045.53	585.717	567.177	158.781	540.355	343.377	300.586	1210.34	1356.97	966.72	776.885	1331.62	410.886	1991.58	3228.88	1481.56	2593.98	382.974	1259.22	1003.67	528.061	243.114	2595.22	2272.43	1405.56	2492.24	1633.97	1068.92	1517.82	2360.99	1372.66	2437.66
LPI 22:6	10.8899	43.8391	17.1888	29.0875	42.3661	11.8318	9.65685	8.90139	21.3179	23.9058	9.91559	56.3657	50.0485	56.1416	51.8126	48.1015	15.5775	42.8274	29.4608	28.1823	77.756	78.2782	64.9054	63.1007	78.6845	18.7962	96.48	118.628	65.712	112.263	34.84	105.658	81.4731	49.6898	21.8685	61.8392	49.7073	65.2205	71.0935	60.9355	9.92988	63.8071	65.7784	17.0424	74.4209
LPS 16:0	0.45792	0.074331	0	0.229629	0.173247	0.645314	0.158014	0	0.476652	0.507312	0.246679	0.937128	0.255032	2.08567	0.627697	1.50234	0.624011	0.75007	0.738677	0.0667695	1.97145	0.948162	0.758792	0.230372	0.202371	1.5402	2.02337	5.95873	2.72554	1.41204	0.297549	0.243575	0.309669	0.111924	0.277723	0.36441	0.113188	0.123765	0.443569	0.314272	1.35454	0.17193	0.15481	0	0.295969
LPS 20:4	0.823158	0.622988	0.609314	0.493123	0.472164	0.595519	0.770959	0.203635	0.634606	0.678364	0.672797	0.951423	1.08732	1.18181	0.698739	1.93056	0.772926	0.85306	0.812442	0.374883	1.67258	0.652009	1.00509	0.706184	0.871377	0.738546	1.56384	3.33258	1.55759	1.42663	0.340183	0.308533	0.377421	0.31312	0.318269	0.874786	0.742549	0.284935	0.75814	0.532897	2.09243	0.425358	0.512264	1.43243	0.489213
LPS 22:6	0.912105	0.811885	0.732605	0.630644	0.405998	0.678847	0.684666	0.318349	0.72618	0.831687	0.936959	1.1032	1.06499	1.26308	0.925918	1.36795	0.747388	0.874305	1.00264	0.592856	1.41036	4.16651	0.899556	0.841253	5.19452	1.0448	1.57706	2.8187	1.23709	1.17581	0.474597	0.443827	0.605038	0.459875	0.431556	0.572668	4.25733	2.33866	0.336174	0.512155	0.911245	2.59233	0.389509	4.60312	0.444258
FA 14:0	107.739	123.007	129.018	124.04	145.624	127.237	238.549	159.237	142.259	173.199	230.238	121.405	133.153	123.506	114.864	121.671	122.93	130.882	158.932	132.268	145.931	153.307	134.025	132.047	128.445	259.15	158.815	121.837	133.706	135.937	170.995	138.533	129.385	167.138	139.204	116.047	113.954	122.341	126.702	119.576	107.225	130.073	125.637	107.442	117.153
FA 16:0	8539.19	8605.18	8080.32	7830.65	10103.1	8178.83	12130.1	11175.8	9386.67	10836.3	10074.5	8551.9	9645.96	8457.17	7427.43	6898.88	6405.07	8103.83	9004.89	8118.7	9807.71	8379.71	9276.42	7626.95	7282.3	11772.2	9327.86	7958.28	9022.69	10226	10609.7	8963.43	8962.8	9868.31	8480.24	8385.74	8968.62	7057.02	9917.67	8128.93	8827.09	7938.54	10386.5	10411.4	10252.1
FA 16:1	2276.28	2070.22	1555.12	2173.98	2695.52	1984.85	19.1213	2758.08	1754.01	2244.74	924.134	2222.82	2128.05	2934.26	4.37023	981.941	1196.06	1889.19	1845.65	1933.53	2108.6	1308.85	1760.66	1143.21	1288.84	1994.68	1745.29	1407.37	2476.14	2449.61	2843.01	2161.84	2826.96	7.96602	1696.21	4.50502	665.85	487.969	1112.95	1220.84	947.072	839.138	2118.4	1020.5	1898.39
FA 17:0	142.558	125.276	151.95	126.853	168.557	108.393	137.195	143.962	131.45	140.535	136.22	154.867	164.735	140.347	156.379	132.913	95.0672	148.195	120.329	139.206	269.75	172.299	162.876	143.161	161.366	133.14	177.662	128.834	168.432	179.169	134.032	170.616	155.139	133.989	124.089	122.448	116.806	103.862	131.075	117.14	116.943	140.11	175.233	130.457	150.062
FA 18:0	10103.5	11004.3	11779.4	8737.38	10634.4	9915.66	13819	12114.7	11119.2	11345.6	13715.9	10955.9	11559.7	10207.6	10459.6	10034	8709.57	10695.3	10577	11466.2	13891.8	11777.7	13818.9	11019.5	10970.7	12992.4	14079.1	10571	11486.3	13121.1	11858.5	13010.1	11895	11881.8	11151.9	11183	10672	10364.3	11689.3	11255	9631.04	12539.2	12256	12025	12972.7
FA 18:1	9747.57	8220.23	6764.22	8533.6	10714.7	7851.15	8969.54	9668.88	6710.59	9202.45	4839.39	8360.47	8879.29	9473.65	6884.15	4450.85	4173.87	7075.57	6705.38	6965.98	8652.7	6229.55	7858.94	4546.26	5925.69	8328.62	7468.87	5735.5	11219.2	11003.7	7896.43	7753.07	8406.57	7281.44	6774.82	7519.52	4311.22	4046.7	6360.71	5916	8089.37	5893.72	15108	7120.57	11714.2
FA 18:2	7881.24	6119.97	5116.51	6124.36	8219.8	6000.03	7524.64	6976.39	5360.52	6760.35	3497.74	6246.65	6694.38	7508.57	6015.43	3520.31	2702.01	5164.5	4643.65	5140.62	6232.16	5330.57	6093.89	3702.33	4589.97	8601.94	6130.44	5129.3	10017.8	9834.33	5183.87	5804.87	5855.12	5392.68	5417.71	6147.78	3471.65	3772.7	4913.9	4699.17	5328.65	5367.47	11121.9	5665.9	9419.87
FA 18:3	557.669	461.844	329.459	451.051	533.832	441.541	461.343	538.808	410.339	444.93	216.053	455.773	470.571	550.36	428.762	276.57	225.601	365.782	343.176	366.845	429.503	315.117	424.056	241.904	274.362	490.358	369.974	299.813	713.833	769.188	417.114	415.216	440.96	424.099	407.117	360.911	139.135	193.421	230.176	250.346	244.321	237.032	534.748	260.261	493.474
FA 19:0	34.1723	29.0941	30.265	27.6882	43.631	22.6899	31.4814	36.0106	26.4033	29.304	22.0611	36.9312	40.5048	27.9821	37.6799	23.9849	17.0708	28.0053	23.3044	26.5143	49.0536	32.2532	32.3916	27.9766	32.4366	25.2082	33.2476	26.6387	36.9027	47.8922	26.4011	36.3865	35.4744	25.7944	21.4984	28.2497	26.0282	18.0489	30.1022	23.9755	28.0687	26.1891	46.4815	28.8006	44.579
FA 19:1	80.7206	61.9785	51.9519	59.2612	103.808	54.8576	60.3152	73.7565	49.3078	59.7743	24.4339	76.5163	86.7186	70.1042	72.5	38.8252	26.4336	55.2129	43.9999	52.1991	95.9756	55.8251	66.2486	39.1555	53.1538	54.1594	59.7861	47.2165	131.285	121.933	56.3124	74.7404	82.5447	53.7039	44.952	60.4976	30.3072	31.7279	51.5388	44.7152	64.807	60.1052	164.378	57.8182	132.112
FA 20:0	527.25	551.367	694.259	464.794	637.825	489.715	533.482	656.143	486.507	525.329	525.565	670.764	588.071	474.951	564.152	528.851	420.349	540.501	471.391	582.188	849.473	693.442	725.407	577.767	619.692	429.126	702.891	730.551	636.515	808.859	483.719	724.863	651.214	485.725	525.885	719.84	730.569	557.208	851.729	536.661	606.305	640.522	784.987	740.526	818.916
FA 20:1	820.207	634.43	642.234	705.067	981.238	594.786	701.089	822.374	586.366	738.749	286.41	1034.69	844.975	469.89	816.422	516.882	333.845	571.178	475.104	498.302	912.237	513.696	578.579	548.639	568.336	378.076	453.285	314.396	775.62	925.174	625.951	794.735	779.395	545.998	473.834	414.88	266.846	291.141	352.831	384.541	466.792	434.318	995.047	408.056	967.439
FA 20:2	187	155.904	132.998	151.944	221.482	142.769	127.025	169.008	126.496	152.802	59.344	189.628	197.504	155.204	167.529	101.708	70.0013	128.714	105.858	127.474	208.198	129.061	157.648	102.475	131.57	131.715	143.622	133.736	267.487	288.879	120.859	164.304	172.2	131.331	112.98	126.208	60.1947	66.8075	99.7195	97.6038	109.888	116.128	280.346	106.681	238.779
FA 20:3	252.722	230.861	210.33	248.469	324.132	249.467	186.616	220.867	182.188	238.991	116.509	305.621	295.42	224.55	243.777	159.439	115.645	208.335	170.521	223.234	481.48	217.636	235.432	163.418	263.128	178.028	193.246	268.037	302.177	366.805	179.141	297.471	326.515	178.902	193.922	237.046	187.749	117.87	285.722	159.62	279.461	166.84	379.161	277.139	275.215
FA 20:4	603.814	500.546	451.486	500.689	596.401	477.449	420.313	433.109	383.275	502.248	276.548	552.214	627.765	725.65	502.86	344.09	267.618	441.188	331.231	449.4	564.967	461.162	551.518	327.857	351.538	702.133	652.379	561.759	998.424	1005.39	350.733	433.669	510.462	372.682	407.766	596.092	363.778	316.373	440.222	385.976	627.466	569.642	992.93	554.611	787.176
FA 20:5	316.622	314.461	225.446	267.503	288.397	281.176	222.877	236.968	256.67	232.318	142.338	292.693	350.899	324.531	282.359	189.568	178.439	223.015	224.911	262.347	301.436	210.334	260.965	188.964	144.966	252.115	262.314	208.743	395.519	441.52	281.415	282.801	377.844	269.837	262.393	224.618	122.095	131.279	128.929	116.244	213.757	223.017	335.715	177.418	274.293
FA 22:0	182.236	180	192.431	129.385	166.98	119.591	144.011	161.738	131.563	132.205	143.173	191.432	145.217	116.288	150.247	131.058	103.957	130.994	114.327	141.155	178.492	147.009	155.654	144.15	152.844	108.759	174.819	169.499	135.924	177.441	124.796	173.881	152.376	127.738	118.533	157.751	148.076	123.742	164.474	133.7	173.673	137.241	174.009	188.536	168.393
FA 22:1	145.659	131.726	122.436	139.084	164.381	128.935	106.562	140.224	92.0304	137.937	71.8604	293.519	127.126	56.3848	165.927	176.314	110.326	124.2	92.3143	83.6806	114.852	107.625	83.3729	110.19	107.191	26.3534	61.9249	41.3449	78.6869	134.086	105.506	195.605	136.907	83.6391	91.6349	52.0045	57.9841	58.8964	45.7256	53.7786	64.6717	43.8699	116.048	52.7289	99.7141
FA 22:4	62.4916	60.8728	53.1508	58.9957	78.0244	61.9283	44.8166	53.8299	48.7837	55.597	23.8013	67.3732	64.2824	62.7617	57.7374	43.4403	32.8991	46.809	39.1262	50.4404	2.29767	56.083	70.505	37.4865	45.3755	62.0303	2.68545	61.0068	105.954	108.768	41.8173	59.6138	2.38805	44.639	47.2043	56.5269	33.9976	32.0379	51.964	39.9696	57.3069	65.896	2.01676	48.4525	90.0929
FA 22:5	405.748	360.998	276.024	313.284	407.529	326.712	252.481	340.523	342.995	282.311	133.152	314.351	418.893	348.393	314.396	181.801	152.641	217.583	242.659	293.402	485.652	247.336	365.417	206.102	203.939	370.538	333.638	336.834	510.542	616.69	310.075	342.382	441.832	302.972	315.193	303.136	191.764	129.112	304.41	164.227	378.196	301.175	490.69	358.369	390.687
FA 22:6	1751.77	1788.66	1447.6	1481.71	1746.92	1682.8	1245.61	1453.03	1479	1517.77	755.432	1644.67	1886.57	1783.74	1583.68	947.993	725.095	1111.39	1176.26	1351.62	1860.96	1292.76	1434.19	994.464	1087.55	1944.47	1731.38	1700.61	2701.28	2799.17	1390.3	1542.28	1784.14	1273.91	1387.46	1390.59	791.778	876.2	1131.72	949.533	1372.31	1618.25	2721.35	1296.89	2100.51
FA 24:0	230.205	181.98	128.762	144.18	143.877	119.356	181.887	118.777	147.413	150.5	155.263	179.043	130.733	68.511	131.149	116.907	114.862	104.618	133.789	107.895	103.97	94.8619	90.9156	107.742	129.87	107.975	105.792	80.8107	78.5219	101.628	126.104	137.311	118.759	111.993	94.2483	87.1707	86.1681	79.1326	79.2308	104.69	81.1984	97.1401	98.8617	88.7473	93.2276
FA 24:1	165.774	166.583	161.841	183.01	304.747	140.031	151.106	170.104	129.347	178.237	82.653	406.396	228.379	135.681	297.477	222.844	105.513	209.643	125.947	133.861	381.406	280.259	183.255	257.618	405.508	70.6244	181.194	223.65	267.717	443.069	149.629	417.621	295.818	124.822	102.217	290.058	176.802	132.455	227.183	190.154	409.105	257.896	464.497	270.393	437.654
Cer 18:2;2O/13:1;(2OH)	10.7957	9.77884	8.37485	8.19854	8.71628	8.33158	8.67194	9.70964	9.59923	8.90294	9.38143	8.42312	10.1909	10.2472	10.9109	9.0756	9.74526	8.96362	9.83653	10.9977	8.20234	9.32431	9.4473	11.3227	7.22162	9.05837	11.6979	4.2677	9.04261	9.43955	8.41533	9.49459	7.28717	9.98103	12.4497	4.81846	3.74123	6.58606	5.7288	6.36714	1.97917	8.4218	6.05681	2.93146	6.2278
Cer 18:1;3O/14:0;(2OH)	51.7459	46.0398	45.5781	43.391	51.92	40.4246	32.7119	50.4428	42.1328	38.5863	31.5702	46.9568	51.7772	54.5744	54.193	57.5852	49.769	40.2157	38.7697	49.6245	50.0566	50.8065	47.1751	56.4712	53.571	37.8231	66.3784	45.6453	56.8656	58.2284	43.2658	56.8039	53.2357	43.5374	40.0309	39.0801	28.5456	45.9426	40.7808	47.3384	18.6868	28.6796	42.7426	23.6753	42.674
Cer 18:1;2O/21:0	5.57127	5.29855	4.15742	5.44505	6.57601	4.9265	4.63082	5.32446	3.84401	4.9333	2.67438	5.17135	4.24896	4.93124	4.61479	4.11748	4.26528	4.53734	5.42438	5.03347	2.87695	2.72294	3.30777	4.39802	2.89846	4.52102	4.55657	2.44981	3.96243	3.54293	5.51065	4.39002	4.15376	4.21305	5.2298	1.73885	0.992359	1.18264	1.47921	2.54592	0.603771	1.30261	1.34452	1.12674	1.4183
Cer 18:0;2O/22:0	3.39976	2.87446	3.26694	3.35807	3.81055	4.13087	3.30198	4.11904	3.31006	3.66332	3.9825	4.68687	2.76741	4.36667	3.18022	5.20874	7.08329	3.63134	3.46363	2.76719	2.25671	2.80242	3.84259	3.12781	2.82206	2.26912	2.63197	1.2451	2.53002	2.03397	2.94278	2.97331	2.53831	2.34677	2.69432	0.882614	0.566656	0.882339	0.828931	1.32134	0.229129	0.499683	0.765636	0.344005	0.684337
Cer 18:0;2O/22:1	98.5586	91.0907	83.2753	98.3918	111.192	107.565	83.633	100.527	80.6316	101.559	54.8449	84.3346	74.2793	128.148	73.3238	70.1956	78.4736	74.3116	93.003	86.4619	51.9932	59.8294	70.4699	81.1433	53.8644	97.6864	87.3529	55.299	78.6401	71.4715	81.9872	64.7555	70.5117	71.4403	95.729	32.9543	18.8779	22.4911	31.7784	52.2302	11.3032	26.6298	28.4797	20.0117	27.835
Cer 18:1;2O/22:1	8.4304	9.28036	8.02137	9.88664	11.4215	7.68843	8.27142	7.50354	7.59811	10.5446	5.26024	10.163	8.32557	8.94824	6.6452	7.23002	8.75615	11.4043	11.2137	9.91254	6.06599	5.41712	6.72869	9.88111	5.54034	6.47793	6.09726	4.39572	4.29215	4.24493	8.59007	10.6788	6.81662	8.83879	9.38066	1.24463	0.734143	0.916216	1.3721	2.60719	0.52733	0.807965	1.08927	0.840181	1.22127
Cer 18:1;2O/23:0	35.5709	33.3214	34.0662	38.0946	40.0146	0.623805	38.9323	40.3536	34.4627	34.7955	24.5229	35.3199	39.1324	38.6064	37.3391	31.4951	34.6476	35.9163	36.5132	39.4651	28.9837	29.2849	32.8168	39.2293	32.6482	0.571946	38.3737	19.8576	35.0548	32.4892	34.1844	33.5334	36.6978	35.0135	39.2861	18.813	12.4581	18.3665	18.669	29.6243	7.98325	17.7146	19.5344	13.3142	19.6854
Cer 18:2;2O/23:0	7.40028	8.9252	7.04664	8.07266	9.77734	6.54193	7.66507	6.98513	5.90492	7.03802	3.49234	8.2064	8.07853	6.19361	7.84661	6.49799	6.31345	8.74496	9.00571	8.90454	5.4293	4.56082	6.22578	8.15188	5.45489	5.13449	6.60561	3.97947	5.68193	5.4039	6.70323	7.76076	6.52306	7.59227	7.68474	2.7407	1.82503	2.26484	2.87035	4.7004	1.32615	2.48094	3.51297	2.32894	3.26912
Cer 18:0;2O/24:0	3.25759	2.38218	2.72018	3.20772	2.99119	4.32237	2.9501	3.73703	3.66791	4.64946	4.12816	5.14723	2.47174	3.79572	3.88895	6.37743	8.27833	3.60851	3.08751	2.6139	2.53074	2.54708	2.96743	2.94685	3.06904	1.92463	2.73112	1.3161	3.05064	1.92294	2.39533	2.94303	2.49263	2.34083	2.71118	0.874062	0.585578	1.00597	0.745205	1.30299	0.242045	0.555309	0.728238	0.373621	0.7509
Cer 18:0;3O/24:0;(2OH)	6.77017	5.04476	6.64301	6.31123	7.29546	7.70469	5.70235	7.23406	6.11246	6.74058	6.39762	8.63912	4.98248	9.11636	6.05229	8.96938	13.6043	6.97764	6.27168	5.22403	4.76833	5.54182	7.11276	5.92376	5.43582	3.76935	5.46341	2.21462	5.14914	3.67745	4.71847	4.73195	5.13213	4.35066	4.80996	1.8347	1.14991	1.78876	1.49133	2.62096	0.464572	0.824236	1.30831	0.63167	1.29641
Cer 18:1;2O/24:0	4.1547	0.409308	3.61929	4.12583	4.0036	4.4808	0.926243	0.869594	1.4458	4.91587	1.92003	5.08795	3.15674	6.43828	4.3398	7.01137	3.41082	4.21922	3.23432	3.34445	3.79204	3.53664	5.44788	4.90991	4.04169	2.16943	5.04819	1.56255	4.44842	3.88839	2.32669	3.58851	3.15969	2.89535	3.01675	0.313119	0.736256	1.5847	1.01292	1.63191	0.351859	0.672581	1.00896	0.49217	1.06621
Cer 18:1;3O/24:0	26.6648	23.6037	26.8261	28.535	28.0299	36.954	30.8894	26.0869	23.7806	23.5189	36.3395	42.2209	22.842	12.6922	33.0431	40.4903	51.7026	28.9151	35.0851	27.991	11.0472	13.0645	11.308	22.3807	22.0285	8.02469	12.4756	5.24632	9.7703	10.7988	30.5936	23.6736	20.6565	31.2481	25.1492	4.49096	4.33254	7.79455	5.35544	11.4997	2.10313	4.20745	4.50065	2.56482	4.32094
Cer 18:0;2O/24:1;(2OH)	1.09822	1.00148	1.42221	1.67508	1.60706	1.15579	1.10532	1.44265	0.963945	1.17049	0.553712	1.5853	1.62087	1.99233	1.78351	1.65349	1.30959	1.38649	1.47303	1.46948	1.50127	1.21745	1.24325	1.96008	1.85463	1.41218	1.93173	1.04868	1.7419	1.53349	1.48322	1.53021	1.82534	1.50234	1.38581	0.720384	0.485073	0.61378	0.713476	1.05017	0.315502	0.447384	0.611002	0.460427	0.608928
Cer 18:1;3O/24:0;(2OH)	47.9655	44.1517	40.5997	47.0735	52.0514	54.9461	36.4786	49.8584	38.0727	46.3981	23.0949	37.7477	38.3408	66.9547	34.7421	33.5864	36.8624	31.9357	40.8328	39.83	26.8829	33.0721	34.6484	43.9318	28.0479	45.0642	47.8366	28.4065	39.9331	37.0825	33.8058	30.0965	36.8507	33.2628	45.8527	15.8821	9.75706	10.7829	16.707	26.522	5.62779	12.376	12.9474	8.9322	14.5712
Cer 18:0;2O/24:2	14.4302	11.778	10.479	10.9974	12.1996	15.0676	10.4005	12.2293	9.76073	9.75628	5.63365	10.8192	10.6623	10.8488	10.1201	10.4693	11.3988	10.0236	11.763	10.3931	7.65948	6.49901	9.03764	11.2507	126.304	8.0903	10.1297	6.72896	7.83365	8.40903	10.9679	9.28169	10.6847	9.4792	11.5281	4.23632	2.58954	4.10417	4.27032	7.18275	2.14244	4.48106	5.05816	3.36592	4.93959
Cer 18:1;2O/24:2	16.7689	17.9981	17.4647	17.5421	21.7583	16.6857	16.1454	15.3461	14.9837	17.1622	9.61751	17.2857	19.9216	19.0453	17.7089	16.111	14.2502	21.5697	19.0662	19.2446	14.1853	13.0248	18.1799	19.7923	14.8354	14.8379	19.4416	11.5316	17.1309	15.3453	13.8971	16.2739	15.9198	16.4276	18.2954	8.43644	4.98437	7.88511	8.34142	13.784	4.25452	9.3813	14.606	6.54083	10.698
Cer 18:1;2O/25:0	4.01998	3.94246	3.77757	5.06793	3.62969	6.19003	4.28972	4.49978	3.88109	3.21626	2.3822	4.93923	3.61059	4.94188	4.06011	3.64637	4.10598	3.13875	3.72329	2.93994	3.73477	3.83612	3.71621	4.01584	3.76054	3.24411	5.2735	3.11947	3.51807	3.97335	4.00491	3.2096	2.99247	4.16774	5.42819	2.16075	1.31707	1.69657	2.24782	2.69941	0.883342	1.99379	1.68125	1.09669	2.03352
Cer 18:0;3O/25:1	0.0984653	0.0859494	0.321374	0.127859	0.356953	0.111534	0.137618	0.123127	0.115668	0.120761	0.0730434	0.201209	0.120185	0.270261	0.213286	0.707229	0.529655	0.1446	0.144176	0.094764	0.366211	0.316454	0.199054	0.202997	0.176214	0.0859606	0.184943	0.0836457	0.403212	0.338853	0.0873399	0.361908	0.151069	0.115435	0.114381	0.133082	0.0365507	0.0505807	0.0373991	0.0827911	0.0622023	0.0482899	0.13169	0.13073	0.213635
Cer 18:1;2O/25:0;(3OH)	4.2826	3.80215	4.47398	5.44695	4.85319	5.28138	3.33253	5.15639	3.63141	4.16597	2.36667	5.06723	4.90942	8.01723	5.20368	5.52799	4.06992	3.72222	4.65038	4.21868	4.45778	3.99102	4.65852	5.62144	4.45818	4.67089	6.20129	4.29859	5.84174	5.30643	4.70307	3.72205	4.63491	4.69447	4.87307	2.18268	1.23127	1.91821	1.86256	2.80398	0.843947	1.33538	1.56009	0.994628	1.4316
Cer 18:1;3O/25:1	5.42094	5.488	7.00526	7.89512	8.59366	5.54739	4.88367	6.42084	5.46448	6.05892	2.72387	6.28629	7.65339	11.6983	8.26902	7.33281	5.03314	6.49484	6.66333	7.02209	6.75793	6.13466	7.67356	9.95114	8.07107	5.22004	10.4164	5.65651	8.03263	6.94897	5.42747	7.04313	6.87565	7.26457	6.96703	3.28778	2.0961	2.28166	2.94421	4.67372	1.43616	2.58073	3.09553	1.94436	2.57082
Cer 18:1;3O/25:1;(2OH)	2.35035	2.40684	3.01557	2.94102	3.55466	2.65635	3.13446	2.793	2.46518	2.73523	0.9667	2.64381	3.12239	3.2385	2.8725	2.14333	2.17714	2.92843	2.56913	2.65818	2.10371	2.04466	2.56215	3.29709	2.26656	1.92917	2.97068	2.07931	2.46416	2.75007	2.09757	3.30957	2.64783	2.2066	3.10149	1.51428	0.929202	1.0718	1.45315	2.04471	0.710562	1.04804	1.64022	1.10528	1.41564
Cer 18:2;2O/25:1;(2OH)	0.549303	0.626257	0.849323	0.823965	1.35176	0.464167	0.441251	0.645643	0.338546	0.403456	0.108856	1.10515	1.15443	1.22873	1.15155	1.26683	0.599168	1.15785	1.01599	0.89617	1.06211	0.757052	1.15144	1.39509	1.11229	0.253345	1.25185	0.87332	1.0376	0.93915	0.649847	1.00573	1.00524	0.652304	0.722762	0.455456	0.276678	0.303707	0.467194	0.576581	0.276538	0.299643	0.564451	0.272688	0.383848
Cer 18:1;3O/26:0;(2OH)	58.0435	46.9958	43.7413	54.8522	50.3692	71.423	42.2317	61.6938	47.6806	47.0208	29.444	51.4038	49.8663	71.0988	45.7133	50.2871	51.2536	39.779	46.5512	45.761	39.1978	44.3083	48.0043	54.282	39.0603	43.6379	55.9082	35.7008	51.9071	50.8397	43.6093	35.4946	40.6219	42.4286	59.5074	24.6799	15.0302	25.4451	25.822	34.8643	9.48517	19.2773	21.9109	13.5692	21.3824
Cer 18:1;3O/26:1;(2OH)	67.7165	68.8873	67.0573	77.0526	78.9424	74.8162	63.0145	69.4093	69.8961	75.4486	36.5112	61.6376	74.6755	97.4189	71.0894	62.0195	60.0707	66.1422	67.7443	74.6742	60.7897	60.4246	75.1726	82.4225	66.9156	53.6751	84.9359	46.8457	66.8292	66.2387	50.2555	60.6782	62.194	63.6873	74.1343	34.7633	20.6464	33.1382	36.6516	55.0729	13.8163	34.562	41.7744	23.4854	37.8074
HexCer 18:0;3O/16:0;(2OH)	1276.6	1260.97	1289.61	1550.89	1195.38	1792.27	1105.5	1125.75	1177.35	1354.24	1186.7	1660.61	1137.04	1290.32	1336.92	1176.89	1661.74	1559.29	1269.77	1282.84	1064.91	1386.92	1049.98	1094.65	1207.96	932.483	1076.56	614.651	1139.86	1134.41	1200.36	1166.44	1237.35	1168.47	1404.11	734.915	641.073	1117.71	748.87	1174.85	319.237	1375.75	571.789	445.571	790.375
HexCer 18:0;2O/16:1	851.283	886.206	801.649	949.088	855.59	834.865	795.23	896.098	719.075	1324.06	831.661	824.418	788.814	2393.2	686.831	708.989	764.573	1083.97	923.172	808.552	1335.11	1969.69	1445.2	919.543	1542.96	1849.51	2260.68	2268.59	2827.11	3339.55	652.048	792.227	725.652	708.871	957.168	4592.14	3003.41	2093.7	4386.18	2221.88	2644.83	4721.49	5321.51	2638.72	4595.07
HexCer 18:0;2O/22:1	2628.96	4033.31	2777.66	3459.59	3814	3053.05	2285.88	2433.89	2989.15	5137.95	2484.13	4146.17	2465.76	7251.75	2825.44	2683.16	2920.83	4182.96	3830.25	3231.94	2761.5	3127.44	3124.34	2829.63	2862.13	5559.21	4053.38	2114.47	4671.18	3889.08	2725.18	2451.45	2425.27	2655.47	3602.15	2363.27	1264.37	1508.25	2210.27	2826.19	800.789	2793.42	1626.23	1144.26	1893.84
HexCer 18:1;2O/23:0	719.503	1307.91	1079.41	1246.72	1428.34	978.966	826.797	755.666	1018.04	1354.76	769.525	1668.48	1195.65	1546.3	1170.74	1102.23	1294.33	2074.44	1521.28	1378.42	1351.15	1288.53	1347.41	1277.44	1436.48	1657.39	1621.12	495.601	1873.21	1142.02	1170.03	1118.23	1281.28	1178.72	1347.03	763.696	496.934	933.229	793.007	1275.27	324.16	1499.52	815.047	464.548	840.923
HexCer 18:1;2O/24:0	1404.3	1789.94	1483.46	1734.51	1607.46	1779.92	1478.33	1390.85	1440.76	2121.04	1233.95	1795.4	1414.5	2729.96	1415.02	1274.66	1579.97	1919.53	1703.33	1427.03	1685.12	1922.73	1855.25	1517.28	1738.59	2181.83	2245.67	1143.68	2371.74	2016.4	1481.08	1367.76	1634.68	1549.38	1915.25	1313.84	922.969	1683.39	1435.24	1850.82	563.916	2349.01	1266.48	744.812	1507.13
HexCer 18:1;2O/24:1	2862.96	4741.45	3555.11	4386.2	4999.45	3548.65	3156.06	2787.97	3467.58	5620.85	3090.55	5805.6	3967.06	6638.65	4117.62	4030.1	3991.82	7400.55	5128.78	4550.07	5265.81	5540.68	5379.88	4755.68	5877.3	6741.8	6379.83	2752.88	6495.97	5155.58	3759.03	4058.89	4046.05	4245.07	5252.05	3419.67	2222.23	3901.83	3602.05	4914.72	1451.81	6449.84	3736.77	2035.11	3512.55
HexCer 18:1;2O/25:0;O	30.4406	47.8225	58.0228	70.757	63.1513	51.4969	31.5492	46.1366	49.1611	56.3079	20.601	71.4816	54.9069	135.481	55.0071	60.9553	51.5084	63.3702	60.9137	53.8981	82.0241	92.9039	86.8839	81.2471	90.52	91.8496	125.137	62.9664	119.776	96.7642	55.9489	62.0655	77.0778	61.3933	76.5846	57.7265	39.6655	55.6889	62.5268	72.0818	25.3078	76.208	37.6313	25.0181	40.104
SM 18:1;2O/16:1	1025.63	984.704	895.74	999.398	892.672	1059.75	539.008	808.484	639.245	667.005	449.882	940.735	671.786	1091.29	761.546	764.884	936.3	660.664	585.337	818.261	661.295	722.925	676.682	865.561	666.967	684.886	1098.75	668.047	949.574	801.928	542.528	658.256	638.13	611.82	802.112	605.181	391.849	463.736	550.181	477.758	404.879	620.762	690.523	357.457	539.083
SM 18:1;2O/17:0	29.2654	23.2639	25.7845	24.5581	24.5496	26.608	24.7114	25.2905	22.8664	21.4107	19.615	27.2584	24.4755	34.9635	25.2966	21.827	25.7269	21.4169	21.9067	22.2528	24.5064	29.1439	21.1705	25.3607	28.8952	25.8392	43.4248	26.9698	38.8604	37.8918	22.0298	22.2272	28.296	24.8176	24.0941	44.1862	39.6642	31.6652	38.1364	26.0201	40.8691	39.1223	44.2531	34.4238	40.6572
SM 18:1;2O/18:0	72.2725	68.0952	62.7187	60.7349	61.0147	64.8201	109.361	67.9417	73.0998	80.0764	86.5681	62.7108	63.8897	73.3529	55.2512	48.3825	56.7089	64.5542	71.4795	52.0469	61.4958	66.7022	57.4657	64.4229	66.8305	100.223	93.1799	97.8628	75.8872	96.3491	103.672	58.0965	109.089	99.6384	63.5532	289.595	282.471	110.621	172.6	102.176	489.035	127.135	154.435	413.188	170.791
SM 18:1;2O/18:1	55.4536	59.4037	53.5474	59.3717	61.6285	56.6873	62.478	48.5355	50.7435	61.1568	57.4749	53.8722	54.432	97.8816	49.9	42.2164	47.2017	48.8373	53.3784	49.1511	57.923	77.6636	60.0951	57.0325	68.0091	95.6532	115.407	92.487	105.068	99.7898	48.6402	51.8932	54.6494	55.1856	53.0891	134.675	91.1743	66.9005	101.007	76.2439	115.841	89.6038	125.744	99.7722	101.455
SM 18:1;2O/20:0	60.7389	59.8053	71.3437	64.3105	69.6473	63.3843	73.1951	74.6751	71.2334	86.0516	65.9865	61.6518	54.7586	156.864	52.3385	52.3732	60.2491	48.8192	54.2803	59.8113	54.5206	80.0628	53.307	68.7418	64.6188	123.301	120.573	108.893	110.091	115.525	66.9882	64.7377	87.4492	71.2295	64.8548	135.073	86.8872	54.0108	97.2369	62.7816	95.274	60.7702	68.3147	93.3601	80.0858
SM 38:2;2O|SM 18:1;2O/20:1	7.49885	8.26179	7.13268	7.19083	7.43567	7.78237	13.3586	7.47101	9.54692	10.791	13.735	7.09259	8.2639	20.1496	7.84504	6.89156	6.59434	7.38784	8.97379	7.619	8.66868	13.5368	9.40177	8.67478	12.0674	26.7236	19.2693	29.3983	17.619	23.2788	10.7742	11.4137	11.3271	11.8262	8.2497	44.3291	31.7507	12.3762	29.5793	16.5522	56.9366	17.1387	21.616	43.382	23.2646
SM 18:1;2O/22:0	1256.59	1212.43	1047.56	1149.78	967.282	1334.66	1013.42	1160.71	1128.44	1054.88	871.071	969.866	815.825	1226.78	857.91	839.59	1052.52	716.185	1018.84	965.336	667.089	740.866	711.673	867.939	612.377	1491.43	1033.1	732.303	834.7	748.063	1018.15	726.775	784.737	1005.15	1073.92	565.177	353.655	364.885	511.693	484.713	351.825	458.456	408.005	357.969	455.896
SM 40:2;2O|SM 18:1;2O/22:1	227.283	300.78	260.988	306.352	260.488	250.16	260.547	247.639	297.496	299.134	214.8	274.492	253.408	540.566	214.941	223.222	265.737	218.749	262.035	265.298	262.188	325.038	240.349	311.897	242.932	319.109	337.262	434.351	247.732	323.549	275.73	331.873	242.903	345.778	329.794	211.322	151.481	91.8143	201.087	142.215	182.282	133.955	111.478	174.786	125.83
SM 18:1;2O/23:0	522.593	555.266	544.553	599.776	509.141	594.358	421.046	571.042	491.761	379.233	290.756	507.659	491.027	626.598	493.851	383.972	548.484	430.755	425.944	606.074	461.965	474.138	460.775	541.88	466.39	480.625	689.423	360.564	569.836	425.732	433.538	452.585	541.848	488.003	521.109	358.197	239.337	295.816	332.265	295.079	238.086	307	281.944	233.24	296.019
SM 41:2;2O|SM 18:2;2O/23:0	275.696	323.43	320.687	337.304	306.676	297.08	286.794	288.165	297.725	275.297	181.599	311.615	309.085	449.896	300.318	256.482	295.851	270.846	254.253	307.172	335.902	345.315	312.2	349.649	298.193	327.363	482.245	388.669	369.043	342.862	267.341	320.581	294.696	304.149	339.43	275.45	210.951	231.668	288.376	228.314	205.75	260.44	219.574	197.913	247.981
SM 18:1;2O/24:0	1314.36	1221.85	1183.54	1210.88	1055.95	1538.94	754.853	1215.5	1023.03	924.655	543.823	1173.01	897.272	1403.77	949.1	926.133	1093.69	784.3	851.358	1011.42	970.867	929.7	935.328	1055.11	831.061	923.651	1447.52	875.533	1070.65	967.111	832.478	843.576	890.668	865.647	1167.31	702.19	454.423	571.773	653.249	599.463	424.341	613.212	544.081	412.798	541.123
SM 42:2;2O|SM 18:1;2O/24:1	2273.45	2262.6	2170.02	2213.28	1914.9	2392.62	2575.52	2049.4	2471.78	2267.86	2204.59	1965.04	1855.82	1982.45	1783.58	1822.32	2123.53	1719.2	2028.27	2032.09	1482.25	1769.22	1770.35	1988.41	1675.91	2808.55	2283.34	1574.42	1744.46	1591.51	1980.98	1713.59	1661.96	2244.47	2192.55	1435.96	1052.52	1290.37	1325.51	1406.91	1000.87	1422.82	1419.2	1123.38	1321.34
SM 18:1;2O/24:2	515.733	547.442	520.005	514.399	486.935	557.767	694.383	465.417	537.014	580.171	536.657	462.982	502.849	724.347	454.936	462.007	501.064	489.476	504.94	512.5	522.457	617.609	565.109	568.307	565.994	949.549	874.223	779.41	611.856	667.702	544.621	472.685	466.033	582.904	523.182	662.478	509.699	520.486	612.774	524.395	587.816	611.698	573.565	591.8	579.46
SM 18:1;2O/25:0	29.2362	29.6228	30.1567	37.6733	23.0945	40.3448	18.6815	27.4082	22.4385	16.5658	11.0929	29.1614	22.7349	38.8959	26.7269	21.5973	24.1464	18.4226	18.2668	25.346	29.0912	22.7754	24.3697	27.0756	28.8117	15.7673	41.9495	26.34	26.3924	24.886	16.7248	20.966	28.0558	21.001	32.9454	18.8072	13.1552	16.6425	18.2524	14.5311	10.9201	14.1268	11.7639	10.19	11.1491
CE 18:1	14.8616	16.8387	19.8614	16.0482	14.1923	12.1045	12.07	17.4191	14.8289	11.4989	8.91683	13.5631	19.6238	9.47391	11.3104	7.11942	12.3558	10.5466	12.4865	13.4765	13.1648	23.8519	9.27709	10.6717	9.82018	11.0771	7.77064	11.0665	5.30029	9.78292	16.8412	7.07701	7.92838	7.50421	6.63616	9.05889	14.2156	8.86807	8.56521	11.7097	46.0907	13.2744	7.16069	8.06553	8.67387
CE 18:2	81.6347	84.6475	103.738	83.8912	62.7357	55.4983	58.8427	84.101	76.5809	75.0738	48.614	53.5448	71.2112	53.8974	50.5559	44.3418	55.5647	40.926	55.4002	68.1531	56.2252	84.1479	51.2533	52.2694	44.7697	49.2289	46.6877	63.4196	38.9422	52.7152	68.5451	42.813	42.0396	41.8698	42.6814	39.2727	65.6547	37.9621	43.8306	55.1879	275.493	62.7145	44.008	43.88	48.4731
CE 20:3	29.1286	34.5819	41.3383	34.1703	33.2983	17.9006	20.1687	32.4758	29.5554	31.9523	17.6959	26.8892	38.0207	16.0591	19.4662	8.847	15.2013	18.5612	22.9106	34.6035	33.7161	56.529	20.1607	20.4394	20.2991	21.213	15.1043	23.623	12.3739	17.9505	26.299	16.6805	12.3878	13.9811	14.0034	9.3173	18.5327	11.356	16.0558	18.898	48.3944	11.1469	6.76864	7.51507	6.50333
CE 20:4	103.82	100.338	106.872	69.0987	60.0368	45.2423	51.2347	84.223	79.4671	79.2634	52.9783	70.537	98.3882	76.6141	51.6579	36.4771	49.292	36.8554	66.5299	81.808	52.4284	124.209	59.1633	46.6974	38.0739	61.6706	45.4293	77.3786	28.7116	61.2056	88.2188	42.8595	41.8961	41.3058	44.6798	35.018	63.5727	33.6163	42.8745	56.4599	243.906	96.4285	43.9544	45.0935	50.9137
CE 20:5	90.6174	121.5	124.116	81.7161	120.55	64.3115	64.9641	112.804	94.3016	82.2492	56.7937	105.732	121.514	72.3277	70.2304	44.0896	61.7503	68.0042	63.2458	73.9132	74.3087	144.033	70.5207	70.8086	47.3014	59.9172	61.7054	71.8635	53.9405	79.632	111.607	43.6834	44.0805	45.5521	36.7723	44.5474	96.6756	44.8938	62.1742	59.1011	373.604	77.9091	50.1652	42.3217	53.4113
CE 22:6	82.0077	127.956	118.39	118.834	98.9988	69.1946	75.6356	123.857	117.006	96.8588	60.8173	96.9837	117.477	104.967	72.5902	54.4249	59.5672	61.3291	81.3742	66.7404	70.5828	181.714	79.6077	68.426	70.1415	97.764	87.2418	94.2513	45.2469	84.8669	107.448	52.2496	52.4396	57.7973	41.8688	61.7526	107.138	59.8935	88.4763	84.3932	395.467	114.584	82.9608	51.986	65.7942
TG 16:1_16:1_16:1	505.136	20.9621	285.487	206.667	94.0414	1080.49	287.005	348.454	358.901	223.428	1348.27	402.133	158.598	218.291	176.759	302.408	1993.69	485.292	813.568	658.103	140.056	65.6701	133.469	330.36	45.8022	233.561	11.1647	0.412993	17.6424	0.424805	896.988	351.667	412.777	455.566	843.901	1.13726	1.40122	2.87523	0.670292	0.638578	3.25146	1.4261	1.21186	0.913789	1.39759		592.18	1.64016	0.0027697
TG 14:0_16:3_18:1	144.349	84.7941	89.5356	71.4965	65.1352	391.633	77.6272	117.474	67.9323	66.2132	376.1	126.545	100.987	1695.19	98.6561	89.1012	698.083	106.324	143.705	140.028	426.436	240.864	153.709	108.381	427.586	145.503	55.3634	54.4885	55.1501	43.0196	148.54	325.738	240.853	74.5716	259.742	63.7493	95.7813	106.936	50.9987	72.0953	65.6335	69.4891	72.4601	41.1188	51.1044		209.889	59.9612	0.28568
TG 16:0_16:0_18:1	2355.43	202.482	1959.66	1334.64	872.91	3739.44	1445.09	1842.71	1804.6	1651.99	7232.94	2561.45	1219.29	895.038	1167.91	2119.34	6626.72	2467.94	3286.16	1921.53	1021.78	628.064	762.011	1433.38	520.718	2333.15	116.558	1108.65	94.0136	48.2308	3593.74	940.836	1911.82	1698	3880.53	1.02057	3.55178	3.80687	24.9709	4.86612	29.9296	4.32305	30.0141	22.8392	20.044		2404.98	21.43	0.00891065
TG 16:0_16:1_18:1	4965.93	651.433	3915.33	3748.4	2752.13	7181.77	2574.73	3163.4	3271.59	3219.78	10928	7237.04	3856.65	5390.55	3560.34	7748.9	12612.4	7105.63	6565.53	4928.81	4365.59	2356.74	3424.78	5661.7	2371.8	3368.47	392.279	1.65229	444.764	12.7098	7184.19	5964.41	7715.28	5202.98	7881.45	3.38682	2.33557	3.61445	4.1804	19.0463	2.17074	2.19262	4.78832	6.5208	7.05741		6789.66	4.54598	0.000669544
TG 16:1_16:1_18:1	4474.7	698.585	3931.36	3931.7	2979.45	7524.93	2724.46	3216.7	2926.16	2953.81	8717.35	7843.24	4330.14	6798.26	4094.71	5527.5	10346.4	8139.23	6070.23	5126.67	4631.35	2202.42	5312.15	7999	2596.55	2556.67	453.316	1.33604	487.355	16.518	7261.56	6874.39	9039.43	4494.48	6970.83	1.8188	1.7048	5.32616	2.24323	11.105	1.22191	16.2566	12.351	9.54328	12.3675		6928.14	10.348	0.00149363
TG 14:1_14:1_22:5	11.531	5.2386	7.2814	5.86646	11.2551	42.9657	7.71334	11.9314	6.18118	5.01751	49.7045	7.08041	6.19993	167.122	4.90441	11.3436	64.8405	4.81343	11.1079	9.32047	8.89534	8.95382	9.35449	10.9628	30.4084	29.5717	6.76922	4.88171	6.91983	4.01111	8.97245	29.7778	21.7798	4.30933	29.368	7.13531	2.42373	2.44332	3.01483	5.12851	6.6139	9.0715	8.21216	7.91507	4.0791		18.8415	7.17835	0.380986
TG 16:1_18:0_18:1	8955.33	1477.49	8264.02	6446.81	4495.09	11344.2	5277.38	5573.74	6898.09	6934.49	20441.4	12904.1	6641.23	9087.91	5710.95	9151.95	14183.9	10334.1	10439.8	8208.49	8718.33	5339.91	8375.7	7367.4	4867.31	9137.12	983.614	5.73807	781.9	32.0129	11228.8	9631.71	8336.05	8226.59	13475	6.70862	7.9572	201.758	9.46094	23.6103	2.38282	55.6418	3.70959	1.12518	4.08933		10179.6	13.3897	0.00131535
TG 16:1_18:1_18:1	12061.9	2790.96	9003.59	10983.2	7203.04	15432.8	6037.13	7162.65	9718.65	7809.23	23427	17319.9	11649.7	35120.7	14299	13758.7	14224.5	16165.5	13736.6	9848.92	19739.1	14602.2	19812	20321.6	14301.6	11827.8	3137.6	17.2615	3310.56	127.701	12079.2	18969.4	20521.2	9636.35	17427.8	18.1387	13.9259	888.172	32.8696	132.989	7.34252	210.023	12.7451	5.59092	9.73539		15726.8	49.0875	0.00312126
TG 16:2_18:0_18:1	134.709	5.59669	116.995	91.2061	14.7591	302.721	90.7578	97.137	100.899	92.3949	402.921	37.6724	4.25341	34158.4	14048	79.7078	248.382	108.523	163.743	185.559	84.7445	51.8371	79.1034	78.1623	36.7137	272.306	5.12808	16.0294	12.2634	116.427	129.08	99.6907	55.3986	77.501	243.515	0.846414	13.2492	842.288	671.749	127.691	542.878	194.448	12.7451	5.59092	9.73539		121.037	153.08	1.26473
TG 16:0_18:1_18:3	9362.57	1863.14	8122.27	8530.06	5940.53	13433.8	5462.64	5660.65	8050.68	6459.41	22030.3	11440.9	9038.14	27448	12590.9	10050	12175.3	15174.3	10162	10767.4	13918.3	14463.3	16545.1	14557.9	9473.23	11574.2	4218.34	8.38198	3126.77	136.806	10485.9	13858.2	13718.7	8563.1	17832.8	13.4933	6.92848	838.346	14.6051	101.99	5.6215	165.153	13.1003	2.62818	11.9327		12891.7	39.6871	0.00307849
TG 16:3_18:1_18:1	3689.36	301.616	2923.14	2501.77	1486.49	6742.14	2372.35	2426.22	2886.25	2641.53	9297.61	3411.61	2532.24	5632.3	2672.6	2795.21	6920.13	4599.31	5507.17	3781.39	3481.46	2405.2	2938.87	3988.96	1654.05	3254.99	433.123	0	522.211	21.8857	3883.03	3437.61	3570.28	3206.57	6134.23	0.75469	0.94863	8.51632	2.50071	11.3983	7.35627	15.2559	10.7013	10.6456	12.1419		4046.34	11.2202	0.00277293
TG 18:1_18:1_18:1	61997	416016	3448.4	294.092	3453.97	2462.15	1175.29	5831.37	2264.52	2333.75	2550.53	2516.04	12181.4	3315.36	1964.9	1500.55	2048.66	3742.04	6972.84	3580.04	4307.08	4153.34	2874.62	1169.21	1607.82	2075.41	1539.01	3310.78	183.79	1.74058	145.884	6.31874	4791.24	3122.63	2186.02	2636.61	5398.55	64.1545	7.91933	81.1043	6.51899	9.03235	11.0222	15.6203	10.8087		2050.42	10.6005	0.00516993
TG 16:1_18:1_20:2	84345	1011568	5465.54	551.344	3629.38	3884.33	2267.45	7861.03	3196.95	2882.61	3410.8	3102.67	14091.2	6140.76	3933.56	5068.08	4777.77	5167.27	7297.49	5816.02	5452.69	4518.94	4731.03	2508.43	2887.83	5001.72	3974.81	4112.68	515.227	1.57463	424.575	13.5948	5602.56	6575.21	4383.91	3970.57	6600.51	4.57865	1.88236	277.39	3.71586	26.5999	1.37531	29.1218	1.06726		3399.97	12.376	0.00364004
TG 16:1_18:0_20:4	87934	624850	4765.29	546.708	3040.94	2962.08	1687.24	6431.14	2644.87	2471.28	2776.49	2687.22	12302.6	5095.09	3092.77	6659.55	5130.57	5667.36	7317.98	5445.93	4478.18	3728.76	4400.28	3241.4	3239.2	3731.21	3180.8	4164.81	644.183	2.18771	567.905	20.1445	4585.78	6155.48	4685.46	3923.61	6600.4	2.70818	1.22676	380.426	4.98505	22.2028	116.182	40.1157	1.58253		3202.95	37.0135	0.0115561
TG 16:0_18:2_20:4	33971	233476	1581.97	181.689	1259.45	1169.79	1008.68	4843.91	1975.04	958.444	1143.97	1975.45	3803.49	3889.66	1181.66	2603.59	1457.03	5863.97	8647.09	4875.06	1806.06	1332.16	1660.91	1661.58	2026.61	1980.76	890.644	1620.76	543.679	0.724226	422.728	16.1577	1729.17	4298.77	1990.32	1245.93	2122.66	1.67832	0.851781	187.409	0.724332	7.2978	55.282	21.9151	7.2413		1691.43	18.4921	0.0109328
TG 18:2_18:2_18:2	68561	345458	3193.22	236.571	1682.78	1641.09	888.751	4422.05	1728.05	1705.79	1963.33	1755.96	10558.7	3667.17	1691.9	2942.35	2909.04	5313.18	7637.67	4211.73	3102.4	2304.74	1474.96	1871.5	1995.2	2184.66	1417.41	2277.04	461.851	1.52391	361.115	13.5345	2877.33	3827.4	2456.04	2386.37	5123.34	1.76481	0.851781	177.002	0.724332	8.94838	52.9486	20.3077	10.3513		1907.08	18.6561	0.0097825
TG 16:0_18:3_20:4	26608	254250	2830.6	218.425	2203.6	1716.4	884.059	4944.28	1667.37	2237.93	2279.29	1710.74	7241.86	2171.46	1988.31	4638.2	1824.56	1983.02	5969.71	2752.26	4407.06	2823.85	3563.81	2677.33	2683.62	2925.12	792.67	4156.32	729.676	0.585831	709.772	20.2012	2972.54	2155.61	3011.49	2384.5	4974.55	59.6438	64.3498	71.7429	5.29144	10.9923	42.2169	14.254	29.6769		1773.92	20.4863	0.0115486
TG 16:1_18:0_22:6	2869.34	180.901	2124.01	1875.64	699.507	4761.34	2068.87	2085.58	1975.18	2234.36	8056.68	2129.91	1566.13	2923.56	1965.85	2746	4693.7	2502.51	3560.81	2726.8	1915.74	1657.06	2345.82	2097.85	741.826	4102.77	615.517	1.34231	392.149	12.8332	2960.55	2328	2011.81	2474.35	5207.33	2.49977	1.08832	87.4424	2.16804	12.1275	10.8671	17.8943	18.3787	13.2138	15.4451		2996.41	15.1598	0.00505932
TG 16:0_18:2_22:6	4480.93	286.294	3375.9	2521.6	1366.76	7475.42	3333.84	3366.54	3776.24	3516.87	10270.1	3578.44	2668.13	4891.37	3703.74	2558.67	5644.41	3871.52	4487.94	4012.63	2904.23	2930.38	4429.05	4355.97	1092.35	6473.94	1054.14	3.94363	817.429	16.9719	4366.35	3370.78	3574.77	3371.49	7447.77	6.29934	4.05589	122.651	4.0401	8.22529	0.959286	26.4183	3.54089	11.4665	2.11997		4426.23	8.90099	0.00201096
TG 18:2_20:5_22:5	487.6	17.2736	315.502	195.779	59.5883	662.949	425.979	427.569	358.524	550.726	1332.61	119.825	177.479	623.428	166.481	130.618	464.742	185.07	427.822	411.814	322.761	624.674	694.653	237.269	93.6318	2174.61	228.773	1.04203	178.226	4.23987	314.349	166.209	158.134	308.583	1290.74	2.39759	2.15677	19.125	3.28751	3.99167	6.82423	5.3598	1.58425	2.01844	3.09016		447.602	3.77537	0.00843466
DG 16:0_18:2	1216	169.458	1023.83	777.865	512.85	2013.5	434.073	885.307	1123.98	794.194	4665.01	1574.9	916.765	96.297	1029.21	2384.96	4999.47	2018.19	2060.6	1254.6	1225.6	663.71	1235.49	1383.19	809.459	1390.85	162.172	8.70949	98.4756	16.2431	2899.19	1895.85	2199.19	1227.08	1916.03	11.4051	12.4005	72.8912	37.997	8.53684	8.74745	11.5721	16.0078	17.6243	8.8874		2027.47	12.5678	0.00619877
DG 18:0_18:1	332.908	41.1012	423.756	324.07	193.336	715.112	105.72	321.221	278.784	288.124	1301.81	579.75	286.864	49.6448	322.151	609.082	1940.53	570.889	655.903	468.877	415.71	397.131	287.048	456.989	364.058	290.492	53.5239	8.68726	44.0856	1.44329	786.871	590.646	756.867	313.031	573.412	1.76017	5.69551	39.2198	6.55915	4.04415	4.30662	3.17415	0.415428	4.12287	4.42807		604.165	3.28943	0.00544458
DG 18:1_18:1	247.356	1932.62	9383.76	8038.09	108.181	463.851	82.3245	147.927	9722.46	151.514	627.315	19107.4	207.345	6376.6	9904.43	18870.7	27807.8	386.595	20907.4	12345	19665.6	9488.48	16538.6	16388.7	10565.4	284.715	1933.36	3.47553	1914.64	107.802	25968.6	24680.5	27701.9	12541.3	435.291	4.27851	3.03959	879.833	27.1617	161.975	4.26014	186.672	5.19859	93.8417	20.2631		18265.5	62.0471	0.00339695
DG 18:1_18:2	20821.8	4741.44	15417.5	16267.3	11959.8	30895	10301.2	11174.1	17731.5	14149.2	46680.6	27812.2	24895.3	30713	25380.7	27171.9	919.443	33633.3	28186.6	20787	54697.6	32786.7	47748.8	32671.1	29984.1	27617.3	8109.46	16.8889	7197.46	684.799	31218.3	48427.9	57799.7	20947.2	32153.2	3.90813	4.4824	3857.25	149.131	570.269	0.659473	1061.48	52.1311	438.426	74.3349		38109.3	325.407	0.00853879
DG 18:2_18:2	1882.08	269.066	2326.59	36.4307	1242.65	3824.94	768.625	29.0583	1935.51	1722.45	7432.79	99.0203	1867.39	523.233	2312.37	83.478	6830.16	3602.51	3872.75	2569.97	3467.99	1769.43	2259.12	2688.63	2544.68	1428.96	255.274	2.83397	194.498	43.7294	59.1489	4762.88	5026.17	1858.85	2882.22	64.7774	74.2676	116.853	48.6577	28.0643	72.3643	91.6117	87.6031	8.99253	3.47778		2917.86	52.8099	0.0180989
DG 20:0_18:1	14289.8	3202.33	11455.6	11691.7	7479.38	20430.7	5725.77	6606.33	9806.52	9813.1	36160.3	22746.9	17322	11838.9	14452.7	21917.6	31060.2	24701.3	22392.5	16392.3	37061	14723.7	25516.3	20797.7	20016	10241.5	2626.6	8.07482	2233.3	132.447	23736.1	39376.5	35320.4	13373.4	17548.6	6.13505	16639.2	1403.84	30.3258	262.317	4.25374	308.479	8.03601	1.14959	20.8337		25871	68.5503	0.0026497
DG 18:1_20:1	23204.9	4334.71	13859.3	15253.4	9725.66	32925.4	10326.4	9066.24	13542.8	13431.6	50640.1	29125.9	21955.6	36899.8	24727.1	31535.5	37201.4	32690.8	28778.2	21590.7	45131.9	30034.7	39819	29502.9	32499.2	26394.2	7373.6	16.1243	6462.29	440.468	28649.5	51524.1	43218	19913.4	35113.4	4.85846	28969.1	4486.92	101.116	577.921	1497.64	861.628	31.8657	2.095	59.6661		35683.7	490.579	0.013748
DG 20:1_18:2	11760.2	2297.65	8008.79	6995.02	5456.24	16521.1	5655.72	5772.89	10101.4	8157.99	35402	14917.1	11057.6	26075.4	15473.7	18861	23494.8	20004.3	15847.7	11858.7	26206.2	22363	21820.3	15537.4	19005.7	21448.8	4962.19	13.2869	4240.02	424.613	18296.2	28340.6	23339.4	11458.7	18783.1	0.560212	2.86576	3501.18	109.251	398.037	1.0354	708.432	26.9127	299.846	57.6053		20043.6	218.766	0.0109145
DG 18:0_20:4	255.368	43.0301	471.108	303.555	191.032	986.696	161.111	463.991	319.015	328.029	1920.62	1004.15	225.809	28.4774	418.46	1049.54	2120.02	595.22	721.867	363.774	295.005	47.9892	148.396	438.843	398.446	78.1116	27.9574	1.10653	11.2895	5.22269	924.913	560.012	488.967	375.854	506.649	3.70727	11.6623	18.3159	1.11947	1.83122	2.61058	9.28535	6.63021	3.61243	3.23395		571.279	5.07451	0.00888271
DG 16:0_22:6	1735.09	264.919	1809.15	1434.66	1095.47	3748.59	734.917	1113.87	1419.39	1528.81	6231.01	3585.92	1953.13	556.977	2137.79	3837.03	7395.74	3077.81	3548.08	2311.87	3361.02	1205.23	1746.44	2308.05	1824.4	776.564	179.431	25.1043	112.655	6.66172	4197.77	4221.97	3575.96	1666.96	2369.65	30.1	3.72685	147.4	29.1845	13.5886	38.6817	21.3009	47.2475	40.1596	34.2106		3206.46	36.32	0.0113271
PE	5063.03	5119.53	5381.14	5428.67	5271.49	6675.72	4296.15	3906.72	4035.41	4272.1	4818.54	5843.84	3959.16	7963.98	4637.73	5162.6	5808.97	4559.93	5176.87	4518.43	4383.8	5191.05	4594.51	5076.88	4562.21	10707.3	9456.22	8420.42	9438.25	8157.35	4475.65	3796.4	3358.41	4727.41	4454.16	2740.47	2176.55	2240.75	3011.67	2939.16	3333.51	2865.39	4161.42	2599.37	2783.93
PC	160939	141315	121866	162593	134854	155238	138708	100397	102654	111712	117029	139206	99333	220862	129541	117914	121021	91775.8	112105	100467	111302	122344	136180	123336	117319	193429	146655	190732	255987	149939	95945	106918	96435.1	98755.3	122571	101207	71856.2	65744.6	85836.8	75790.9	51690.2	68441.7	144483	94682.2	89972.6
PI	9779.74	9394.98	7597.83	9548.83	8473.32	10296.6	7847.39	8189.41	7938.6	7751.72	7235.69	9467.59	6869.98	7281.23	7256.98	8561.8	9623.17	7383.68	8155.06	7790.36	9751.29	9195.56	8229.53	7655.03	7986.45	7464.23	9549.42	9834.84	7826.93	9252.84	8701.11	10489.8	8554.91	8604.14	9466.56	7292.15	5787.33	5778.39	7548.3	6292.2	6275.48	5601.78	6403.7	5684.69	7058.45
PS	216.04	129.147	141.565	95.7828	80.3026	184.71	159.514	97.979	134.649	258.151	166.462	197.834	94.7879	311.7	120.053	231.586	137.01	98.5495	126.443	55.1031	168.793	81.3094	103.369	84.9649	85.8694	196.329	182.39	194.933	219.308	101.057	63.1556	43.1795	66.226	63.8746	53.3193	54.8818	45.8691	50.8817	45.1737	44.3657	95.3989	43.2847	43.2072	49.7705	50.4492
PG	74.8583	47.9041	60.819	69.1661	56.1404	87.2999	55.7613	53.5186	56.0575	51.5519	53.3269	102.609	53.9009	100.346	72.5897	73.9715	90.4374	67.0478	61.484	60.9313	73.9849	83.8468	59.6318	67.8891	88.1167	96.9864	142.021	156.524	155.682	144.535	69.7728	85.255	80.7391	60.8707	74.7415	55.037	56.3722	53.2821	69.9716	55.4929	87.7386	71.5781	165.566	60.4347	91.8548
PA	0.613077	0.68002	0.904231	0.944147	0.959744	1.17579	1.25201	0.762071	0.61041	0.684374	0.641626	0.859554	0.872217	3.50308	1.48898	1.22609	1.1774	0.879368	0.97018	0.817409	1.59621	1.92262	1.38271	1.80432	1.95462	3.38054	4.44015	6.63957	7.75353	6.15106	1.24264	0.961497	0.896093	1.08798	0.969268	1.66419	0.904092	0.786459	1.55933	0.833489	2.34032	1.0203	2.89337	1.41901	1.56114
PEtOH and PMeOH	2.71773	1.76269	2.09983	1.9924	2.91051	4.11886	2.0223	1.93756	1.37216	2.09681	1.67415	3.04463	1.33912	18.003	1.71695	2.32679	2.30462	1.86088	2.20931	1.77916	1.84575	1.87737	1.56073	2.28543	2.27193	3.08325	3.30179	3.53277	6.20159	4.24268	1.85455	1.87547	1.70824	1.90473	2.288	0.903884	1.19327	0.682285	1.20258	1.03704	1.26215	1.3456	2.77163	0.867702	1.29962
CL and MLCL	2.70638	2.6444	3.49784	2.09067	1.74783	3.8194	2.78644	3.29532	3.10366	4.79379	3.19151	3.55754	1.6948	22.8325	3.39498	2.48829	3.59385	1.92597	2.96719	2.24536	4.16216	2.37311	3.04115	2.60431	3.26406	3.02616	4.95469	3.82697	7.67323	4.06668	2.53614	2.65338	2.06865	2.64084	3.24882	2.43068	1.70543	2.04234	2.45653	2.38381	11.5755	2.91737	3.4171	0.65509	2.80003
CL	0.337716	0.204301	0.311785	0.216961	0.122139	0.277011	0.260241	0.199774	0.372912	0.852443	0.507794	0.440758	0.225006	3.34519	0.30202	0.262613	0.366084	0.133258	0.215939	0.194939	0.290048	0.155645	0.228343	0.2773	0.273537	0.317422	0.501287	0.375942	0.926772	0.447759	0.319824	0.312855	0.185104	0.23429	0.0600145	0.307427	0.316811	0.299241	0.319681	0.225747	1.32315	0.416845	0.537286	0.244711	0.712879
MLCL	2.36867	2.4401	3.18605	1.87371	1.62569	3.54239	2.5262	3.09555	2.73075	3.94135	2.68372	3.11678	1.4698	19.4873	3.09296	2.22568	3.22777	1.79272	2.75125	2.05042	3.87211	2.21747	2.81281	2.32701	2.99052	2.70874	4.4534	3.45103	6.74645	3.61892	2.21632	2.34052	1.88355	2.40655	3.1888	2.12325	1.38862	1.7431	2.13685	2.15807	10.2523	2.50052	2.87982	0.410378	2.08716
LPC	26205.2	37544.9	30615.4	35316.4	46756.8	25502	25522.7	27566.6	25244.8	33075.9	21892.6	49431.8	40664	50576.4	37760.1	38461.8	25282.1	40178.7	30189	31387.9	71225.8	66690.1	50969.8	49252.6	74152.2	30761.4	78815.8	136775	64889	93992.3	32412.5	60583.8	55688	37165.9	28744.3	112606	129226	50077.8	112995	61777.8	69955.8	48050.1	108607	26691.1	87272.2
LPE	1121.97	1825.2	1552.82	1599.66	2224.84	1523.75	1261.97	1355.09	1524.17	1820.78	1549.82	2794.22	2092.43	2134.77	2164.16	2439.56	2018.41	2249.14	2054.44	1581.13	2552.59	2796.65	2111.31	2470.98	2882.84	2774.23	3816.19	5698.91	2558.72	3626	2341.64	2384.54	2142.41	2339.27	1903.51	3015.09	2976.6	1711.53	2814.6	1864.38	5935.14	1817.92	2993.89	3777.39	2337.84
LPI	284.906	1121.61	436.403	715.633	1212.64	270.793	194.627	215.949	468.73	608.28	228.252	1527.74	1350.84	1974.99	1360.73	1420.22	375.767	1255.64	774.559	686.961	2949.8	2952.67	2086.72	1824.11	3113.13	675.716	3789.49	6604	2720.92	5028.42	920.582	3051.08	2351.45	1276.67	531.226	4821.13	4323.15	2686.93	4877.27	3118.1	2034.54	2698.56	4050.81	2692.4	4280.49
LPG	2.71638	4.10947	3.64713	4.63405	4.52567	3.37978	3.41387	2.68377	4.16315	4.00264	3.10174	6.27901	5.08974	2.19858	1.87374	1.68847	3.44665	4.83898	4.16562	4.03427	8.58432	2.26207	6.70751	6.92389	8.00256	5.21172	13.1352	15.2177	3.10236	13.1638	1.15024	9.16451	1.90851	1.55029	3.57798	7.94647	6.52307	8.78326	8.41223	7.3656	1.9493	9.47665	5.14464	2.34124	9.71456
LPA	0.275542	0.747931	1.36846	1.16418	2.08316	1.09247	0.638981	0.839136	1.4795	1.72535	0.541215	3.8252	2.14099	4.27371	4.42136	1.712	1.08439	1.43072	0.913054	1.27941	5.41153	3.87415	3.60479	3.0793	4.8687	3.88771	8.45749	25.5186	6.66643	14.5243	3.28319	2.43284	4.18906	2.28871	1.31892	15.6454	21.1741	3.76735	11.5108	3.79112	49.6915	3.41444	13.5523	10.4908	11.2028
LPS	2.19318	1.5092	1.34192	1.3534	1.05141	1.91968	1.61364	0.521984	1.83744	2.01736	1.85644	2.99176	2.40734	4.53056	2.25235	4.80085	2.14432	2.47744	2.55376	1.03451	5.05438	5.76668	2.66344	1.77781	6.26827	3.32354	5.16427	12.11	5.52022	4.01448	1.11233	0.995935	1.29213	0.884919	1.02755	1.81186	5.11306	2.74736	1.53788	1.35932	4.35822	3.18962	1.05658	6.03555	1.22944
FA	45122.1	42079.5	38727.2	38977	49424.9	39499.9	47709.1	48622.3	39483.4	46082.2	36452.7	43325.6	45708.9	44440	36878.9	30140.8	26404.9	37714.6	37169.8	38647.1	48128.6	38206.4	44521.3	32389.3	34918.7	49413.8	44550.3	36256.7	52660.7	56106.3	43486.4	44095.4	44539.8	39291.1	38391	38584.6	31733.4	29110.3	38728	35092.4	38224.7	37843.5	59872.9	41396.7	53936.7
SL	17924.9	22169.8	18672.5	21471.3	21129.8	20812.2	16940.6	16986.6	18417.3	24157	15462.8	23284.4	17497.3	31038.3	18089.4	17357.9	19770.3	24203.6	21057.9	19928.6	19492.5	21908.7	20600.3	19763.5	20880.5	27748.3	26937.9	15941.9	26695.8	23446.8	17610.5	17163.6	17672.8	18708.7	22230.6	18936.1	12633.6	15616.6	18383.7	19108.1	10420.4	24222.1	18266.6	11772.2	17922.6
Cer	485.065	445.213	433.803	488.514	525.016	488.039	413.882	492.511	419.744	463.505	297.991	465.079	447.911	584.812	448.305	449.006	467.71	419.869	461.105	461.542	346.702	365.065	413.097	488.009	495.458	361.552	495.895	293.852	425.161	406.847	402.623	397.334	405.609	409.687	480.083	208.238	133.925	200.098	213.631	315.148	85.6549	180.627	216.653	130.533	208.506
HexCer	9774.05	14067.6	11044.9	13397.8	13963.4	12039.2	9679.35	9436.36	10861.1	16969.2	9617.11	15972.2	11023.7	21985.7	11607.6	11037	12264.8	18284.1	14437.5	12732.7	13545.6	15328.9	14288.9	12475.5	14756	19014.1	17762.4	9452.83	19498.8	16773.8	11043.7	11017.1	11427.4	11567.4	14554.3	13245.3	8590.66	11293.8	13238.1	14335.8	6130.05	19265.2	13375.5	7498.04	13180
SM	7665.79	7656.96	7193.78	7585	6641.41	8284.97	6847.36	7057.68	7136.42	6724.29	5547.65	6847.15	6025.63	8467.81	6033.54	5871.9	7037.81	5499.61	6159.26	6734.37	5600.22	6214.69	5898.28	6800.05	5629.05	8372.67	8679.67	6195.25	6771.77	6266.18	6164.2	5749.25	5839.84	6731.62	7196.2	5482.62	3909.01	4122.76	4931.95	4457.15	4204.73	4776.24	4674.5	4143.66	4534.13
CE	402.07	485.862	514.316	403.758	389.812	264.252	282.916	454.879	411.74	376.897	245.816	367.25	466.235	333.339	275.811	195.3	253.731	236.223	301.947	338.695	300.426	614.485	289.983	269.312	230.406	300.871	263.939	341.603	184.515	306.153	418.96	205.363	200.772	208.01	186.642	198.967	365.789	196.59	261.977	285.75	1382.96	376.057	235.018	198.862	233.77
TG and DG	493660	2.9115e+06	129898	105596	81275.4	206477	74393	105415	121658	101314	329097	203421	184816	272488	174272	206802	252814	220268	236191	169351	276760	179919	240841	203852	170705	165335	49190.6	20971.9	35834.5	2465.56	203910	270819	293273	157605	219920	16808.5	76704.1	17791.5	1444.34	3736.56	2349.57	4141.66	766.618	1192.34	512.009
TG	417915	2.8942e+06	65719.1	44473.7	43310.8	93952.5	40097.1	69834.5	55676.7	50949.1	138035	82868	104129	159330	78113.9	80481.8	109045	98986.9	109219	79408.5	85232.3	66439.1	83721.4	81678.3	52693.8	75383.5	23507	20867.6	13325.8	602.129	67173.3	66438.4	93846.9	73929.5	107638	16677	30977.5	3267.83	903.841	1709.98	715.012	878.027	484.569	282.465	225.068
DG	75745.5	17296.3	64179.4	61122.1	37964.5	112525	34295.9	35580.9	65981.4	50365.1	191062	120553	80687.8	113158	96158.6	126321	143770	121281	126972	89942.7	191528	113480	157120	122173	118011	89951.5	25683.6	104.292	22508.7	1863.43	136737	204381	199427	83675.8	112281	131.49	45726.5	14523.7	540.503	2026.58	1634.56	3263.64	282.048	909.87	286.941
Total	760805	3.17275e+06	355478	381828	351163	466848	317383	313271	322040	331496	534243	478990	402920	639560	412445	428776	463614	430004	453377	374825	547116	450002	510607	446061	436951	488926	373389	431995	459208	352612	410366	519653	524376	368817	448539	306350	337922	191078	276044	210122	191857	196195	350079	190819	266481
PE-20:4	1303.34	1470.17	1357.4	1408.56	1266.34	1603.86	1241.07	930.27	1004.73	1266.59	1183.03	1514.59	1092.95	2198.72	1144.87	1346.14	1349.35	1272.32	1278.47	1131.91	1393.41	1476.5	1333.09	1351.43	1179.58	3175.47	3080.21	2678.55	2790.19	2301.8	1108.33	981.389	823.886	1097.23	1269.08	1015.07	744.746	675.374	1079.4	1009.42	1161.34	941.393	1452.93	767.438	926.828
PE-20:5	79.2595	69.4218	85.3534	86.6745	65.3779	106.87	57.3316	67.74	61.2275	37.4926	52.9454	64.2295	54.0701	134.33	49.155	63.7682	88.399	50.7101	75.5007	71.1266	64.4972	62.1795	57.2376	81.6594	41.2237	188.874	149.304	115.859	117.745	108.628	71.3583	45.8341	46.4604	69.8056	66.2543	19.0832	11.8276	15.7492	18.0999	17.1299	16.3936	24.2551	35.5728	10.647	21.3289
PE-22:6	1888.95	1975.64	2046.58	1959.8	2221.79	2506.53	1507.11	1571.68	1677.3	1795.54	1892.28	2260.93	1474.67	2394.96	1923.43	1734.15	1934.65	1723.28	2058.27	1772.64	1547.57	1485.65	1621.98	1840.1	1637.62	4136.44	2919.54	2154.89	3584.87	2747.93	1604.72	1396.97	1367.04	1774.9	1425.74	779.772	798.598	719.059	936.29	1002.44	1266.13	1008.42	1353.69	1197.52	940.153
PC-20:4	14510.5	13815	12883.1	15446.5	14416.7	12798.1	14983.6	9669.22	10087.1	15506.4	11812.2	13177.2	10042.2	25383	12288.3	11063.3	9048.38	11070.1	11101.4	10575.6	11766.2	15124.2	15723	12090.6	14190.1	24996.5	19200.3	29257.8	32055.5	22091.7	8684.24	12331.7	10539.6	9097.27	12733.5	17976.5	15549.2	10407.7	17208.6	12332.3	9696.95	11962.5	21097.2	19546	15316.6
PC-20:5	13397.8	12440.8	11256.1	14403.8	11409.8	12359.3	11477.5	9731.57	9928.35	11040.6	9247.05	12635.6	8534.42	21483	11685.9	9615.9	10085.7	8466.42	9787.92	9368.89	8938.9	9786.25	11246.2	10649.4	8773.89	22334.6	15141.7	10532.1	23731	13516.5	8328.77	9208.98	8865.24	8822.47	10345.6	8764.11	2396.08	4641.97	6956.2	5459.75	2533.11	7522.19	15104.7	6992.98	9307.86
PC-22:6	4841.72	4489.79	4332.61	4990.78	2675.75	4477.92	2051.79	3374.45	1702.5	2422.64	3488	2269.18	3289.02	11778.4	4123.4	3020.07	2957.84	1734.91	1655.2	3497.16	3736.77	5091.27	5110.21	3949.76	3838.53	13069.7	8249.35	10543.3	14192.6	8401.05	1311.21	3310.08	3083.75	2943.76	2200.3	5239.47	3430.96	2747.16	4463.73	3213.15	3857.93	4793.15	9988.08	5652.39	5437.88
PG-20:4	0.165171	0.15507	0.140393	0.182293	0.0937418	0.24065	0.117023	0.102084	0.127473	0.111211	0.0851408	0.194008	0.131027	0.131366	0.135095	0.129249	0.194829	0.107125	0.118548	0.112714	0.0805849	0.0897494	0.0761272	0.50428	0.0703161	0.038592	0.848457	0.0837561	0.117369	0.022144	0.101547	0.106547	0.0666192	0.0872914	0.220564	0.0388213	0.00853133	0.067058	0.0611035	0.0193336	0.0341901	0.20025	1.14037	0	0.0126064
PG-20:5	0	0	0	0	0	0	0	0	0	0	0	0	0	0	0	0	0	0	0	0	0	0	0	0	0	0	0	0	0	0	0	0	0	0	0	0	0	0	0	0	0	0	0	0	0
PG-22:6	9.99361	8.3247	10.1714	9.24411	6.57363	10.9945	9.49275	8.96282	10.0791	9.11915	8.44909	8.84458	8.27889	11.9927	8.09803	6.11206	11.3148	7.14802	8.24718	8.39106	9.06962	9.36951	7.22429	7.35347	7.32442	10.229	10.3912	5.25923	12.8794	7.05445	8.52524	9.42319	8.83554	8.81351	9.50657	1.78456	1.37314	7.48372	2.7469	5.20155	2.45271	9.2709	3.68445	2.33689	3.69299
PS-20:4	73.1219	38.0835	46.5211	25.9092	20.527	51.8998	44.4677	27.1025	37.2203	78.0285	55.0479	59.6736	30.3618	112.758	32.7749	79.7551	43.3309	32.95	42.7976	14.2228	55.3554	24.9937	33.359	24.4263	26.4418	60.1931	60.8832	58.745	67.7887	32.1786	11.1881	9.39738	9.47162	12.6452	11.972	16.4385	10.8229	11.8329	14.609	13.6749	38.3594	13.8185	13.7354	15.1539	13.6465
PS-20:5	10.9751	5.93199	7.79205	4.98788	3.35187	7.54757	5.26569	4.74514	4.63931	6.43256	6.32116	8.10413	5.18728	18.8438	3.64143	9.8824	6.79886	5.07561	7.15437	2.87171	12.623	6.62659	7.34221	5.49222	5.11656	9.25707	16.0704	16.9571	20.2018	8.56322	1.86515	3.03931	2.9426	2.17686	2.33868	3.37435	1.24551	1.97472	2.54881	2.04297	4.01514	3.22601	3.03735	1.29685	2.91886
PS-22:6	82.2559	48.5576	58.3298	43.4498	34.1281	71.5586	60.4015	40.4826	51.3799	87.2219	63.1625	74.046	37.8742	110.054	45.4363	86.2471	54.7544	39.1876	52.3147	25.1247	61.259	32.3865	42.2571	35.2117	34.6022	73.5165	62.3963	74.1099	71.9024	38.2913	28.4306	21.0297	28.267	27.1652	25.867	16.6821	18.2819	19.0494	16.2277	15.8911	33.9718	15.6735	15.0136	18.0459	19.2459
PI-20:4	2519.22	2996.97	1848.93	2030.75	2609.4	2394.2	2155.06	2137.75	2318.37	2026.86	1862.28	2707.4	1647.96	2586.7	2179.47	2407.59	2522	1981.4	2428.71	2429.15	3238.44	3166.97	3038.54	1975.62	2586.16	3100.6	4400.23	4080.01	3356.27	3721.2	2362.65	3013.97	2286.23	2329.54	2939.79	3195.79	2071.44	2009.71	2972.81	2283.19	2432.01	2425.81	2738.04	2050.79	2780.73
PI-20:5	763.856	784.209	671.22	709.426	657.905	961.435	931.985	720.208	778.551	570.4	480.768	749.302	664.404	614.745	608.072	704.273	863.699	875.135	694.657	665.813	1273.43	1275.06	830.638	858.925	792.951	717.822	1546.5	1782.71	1258.46	1415.07	828.05	1131.14	1065.69	858.732	776.471	854.268	748.399	745.073	1077.94	472.218	1056.95	1125.17	1213.22	924.294	1950.79
PI-22:6	0	0	0	0	0	0	0	0	0	0	0	0	0	0	0	0	0	0	0	0	0	0	0	0	0	0	0	0	0	0	0	0	0	0	0	0	0	0	0	0	0	0	0	0	0
PE-MUFA	139.222	137.343	158.496	185.674	149.796	209.677	157.412	110.432	152.909	130.531	188.372	211.451	132.788	98.1634	155.92	180.369	210.42	149.345	186.231	134.822	97.3851	81.2284	80.7423	127.59	116.106	137.71	101.512	65.88	100.161	88.6427	155.339	103.443	96.294	170.29	147.164	30.2976	35.5525	33.5179	31.1905	50.1907	53.2746	30.9743	42.1857	57.8924	27.3172
PE-PUFA	4923.81	4982.18	5222.64	5243	5121.69	6466.04	4138.73	3796.28	3882.5	4141.56	4630.17	5632.39	3826.37	7865.82	4481.81	4982.23	5598.55	4410.59	4990.64	4383.61	4286.42	5109.83	4513.77	4949.29	4446.1	10569.6	9354.71	8354.54	9338.09	8068.71	4320.31	3692.96	3262.12	4557.12	4307	2710.18	2140.99	2207.23	2980.48	2888.97	3280.24	2834.41	4119.24	2541.48	2756.61
Ratio (PE-PUFA/PE-MUFA)	35.3667	36.2755	32.9513	28.2377	34.1912	30.8381	26.2924	34.3766	25.391	31.7285	24.58	26.6369	28.8157	80.1298	28.7444	27.6224	26.6066	29.5329	26.7982	32.5141	44.0151	62.9068	55.9034	38.7905	38.2934	76.7527	92.1538	126.815	93.2312	91.0251	27.8122	35.7003	33.8767	26.761	29.2667	89.4519	60.2206	65.8522	95.5572	57.56	61.5723	91.5084	97.6454	43.9001	100.911
PC-MUFA	92631.1	82260.7	65484.3	95442.4	78570.2	89060.1	68851.1	57604.6	55212.5	56155.6	57470.1	79640.5	56234.8	116250	75120.3	65896.7	66843.4	47371.8	59200.2	53176	61428.1	67710.1	77355.7	70627	65482.2	93901.5	78016.6	89202.6	145142	75551.7	47499.6	60273.3	52773.9	51279.5	68973.8	46803.5	30624.6	34532.9	43195.3	39940.6	17455.8	37035.2	74578.4	36799.8	46623.3
PC-PUFA	67592.3	58377.4	55737	66428.5	55642.1	65455.7	69349.4	42340.5	47004.5	54978.2	59160.9	58848.3	42520.4	103323	53781.9	51469.6	53659.6	43928.6	52471.7	46805.6	49140.6	53860.7	58154	52127.5	51110	98826.1	67612.2	99307.7	109105	73032.8	48036.2	46051.7	43159.3	47036.1	53012.9	52899	40032.2	30622.3	41456.9	35208.3	32355.2	30597.1	68362.7	54882.1	42372.3
Ratio (PC-PUFA/PC-MUFA)	1.37044	1.40912	1.17488	1.43677	1.41206	1.36062	0.992815	1.36051	1.17462	1.02142	0.97142	1.35332	1.32254	1.12512	1.39676	1.2803	1.24569	1.07838	1.12823	1.1361	1.25005	1.25713	1.33019	1.35489	1.2812	0.950169	1.15388	0.898245	1.3303	1.03449	0.988831	1.30882	1.22277	1.09021	1.30108	0.884771	0.765	1.1277	1.04193	1.13441	0.539505	1.21042	1.09092	0.670525	1.10033
