# Supplementary material for: The elucidation of plasma lipidome profiles during severe influenza in a mouse model
Source: Sci Rep. 2023 Aug 30;13:14210. doi: 10.1038/s41598-023-41055-y (PMC10469212; doi:10.1038/s41598-023-41055-y)
Supplement: Supplementary file 3 — Supplementary Table S2. [file 41598_2023_41055_MOESM3_ESM.xlsx]

## Sheet: description
Title	Elucidation of plasma lipidome profiles and the potential role of ferroptosis during severe influenza in the mouse model
Authors	Marumi Ohnoa, b, #, Siddabasave Gowda B. Gowdac, d, #, Toshiki Sekiyaa, e, Naoki Nomuraa, Masashi Shingaia, b, e, f, Shu-Ping Huib, *, Hiroshi Kidaa, b, *
Author's affiliations	a Division of Biologics Development, International Institute for Zoonosis Control, Hokkaido University, Sapporo, Japan
	b Institute for Vaccine Research and Development (HU-IVReD), Hokkaido University, Sapporo, Japan
	c Faculty of Health Sciences, Hokkaido University, Sapporo, Japan
	d Graduate School of Global Food Resources, Hokkaido University, Sapporo, Japan
	e International Collaboration Unit, International Institute for Zoonosis Control, Hokkaido University, Sapporo, Japan
	f Division of Vaccine Immunology, International Institute for Zoonosis Control, Hokkaido University, Sapporo, Japan
	# M Ohno and SGB Gowda contributed equally.
Description	Concentrations of each lipid molecule in the liver samples collected from PBS or influenza PR8 virus-inoculated mice at 1, 3, and 6 dpi.

## Sheet: Sheet1
Sample	1	2	3	4	5	6	7	8	9	10	11	12	13	14	15	16	17	18	19	20	21	22	23	24	25	26	27	28	29	30
Group	0_1dpi	0_1dpi	0_1dpi	0_1dpi	0_1dpi	500_1dpi	500_1dpi	500_1dpi	500_1dpi	500_1dpi	0_3dpi	0_3dpi	0_3dpi	0_3dpi	0_3dpi	500_3dpi	500_3dpi	500_3dpi	500_3dpi	500_3dpi	0_6dpi	0_6dpi	0_6dpi	0_6dpi	0_6dpi	500_6dpi	500_6dpi	500_6dpi	500_6dpi	500_6dpi
PC (16:0/18:1)	13.2713	12.1074	11.3226	13.5335	13.2969	10.5977	13.0562	12.001	11.2542	11.9027	13.1834	16.5304	12.1865	12.0332	11.6367	10.7741	13.2319	13.1068	13.5976	11.8141	13.2641	13.3047	10.1391	0.703602	13.4683	10.2938	9.58365	10.0076	11.223	11.9379
PC (O-18:1/16:0)	0.0765553	0.0582396	0.0547455	0.0405242	0.0654907	0.0627643	0.076183	0.0614262	0.0554083	0.0784199	0.0713087	0.0902563	0.0761785	0.0649145	0.0709383	0.0559173	0.0593749	0.0656929	0.0785919	0.0619757	0.0722727	0.0844101	0.0480605	0.0829271	0.074357	0.0668598	0.102981	0.066241	0.161441	0.0909072
PC (16:1/18:1)	14.3016	12.3331	13.1414	16.4697	13.8066	10.2213	11.8222	14.1806	14.658	13.2968	13.5522	17.338	13.1963	12.8218	11.9992	13.3708	16.6678	16.4534	17.2081	15.0477	14.5568	15.7401	10.9309	14.3187	15.8998	13.634	13.3283	14.7018	16.4275	15.8533
PC (16:1/18:2)	18.4831	17.8236	16.4703	21.2969	18.8885	13.452	16.9847	17.5793	17.058	17.6224	3.2253	4.05126	17.749	17.7562	16.8546	14.9412	3.79197	18.365	4.73302	16.8111	3.20676	21.483	15.1369	19.3129	21.3839	12.5003	12.1763	4.24026	15.1638	17.8765
PC (17:0/18:2)	0.404864	0.304017	0.270156	0.344339	0.367146	0.34548	0.332309	0.327663	0.369716	0.410401	0.287634	0.370755	0.332614	0.314655	0.295345	0.423179	0.527865	0.503329	0.558954	0.453096	0.323526	0.299639	0.336417	0.325782	0.297751	0.643008	0.657226	0.709391	0.910072	0.716687
PC (17:1/18:2)	1.35306	1.24534	1.14448	1.42137	1.39278	1.07631	1.18571	1.19731	0.981199	1.37398	0.905789	1.0438	1.2492	1.01663	1.01685	1.19766	1.38337	1.39709	1.44799	1.21019	0.993524	1.24254	0.808644	1.0202	1.25135	1.1143	1.05306	1.28969	1.31783	1.50302
PC (18:0/18:1)	8.67917	9.33466	8.03053	8.98665	8.86259	7.49989	9.25616	8.62825	8.05942	7.7595	8.79423	11.6263	7.84981	9.46049	9.17297	6.45004	7.89025	7.97997	8.03864	7.05832	9.25153	11.0551	8.02052	10.2769	10.2861	6.82627	6.48111	6.99065	7.67414	7.50664
PC (18:1/18:1)	8.98733	8.68177	8.1023	9.64391	9.14081	7.43933	8.42654	9.05133	8.47902	8.49636	8.13717	9.73609	8.16804	8.363	7.98257	7.09754	8.6703	9.0802	9.26721	8.45246	8.82832	9.57966	7.43526	9.16302	9.49424	8.63903	8.18477	8.05623	10.5783	9.24409
PC (18:1/18:2)	4.28992	4.81465	4.05199	4.79971	4.84726	3.77237	4.66299	4.30667	3.0554	4.24222	4.20737	5.09395	4.30278	4.24283	4.0314	2.15298	2.7161	2.64746	2.35737	2.32933	4.38171	5.05924	3.6746	4.42592	4.39064	1.73068	1.961	1.43595	3.30858	1.74635
PC (16:0/20:4)	5.45541	5.47895	5.51432	6.04938	5.56538	4.69344	4.79268	5.04845	4.89902	5.11898	5.61053	5.36121	5.35613	4.98986	4.96378	5.12799	7.16089	5.65747	6.82632	6.03297	4.84271	6.29685	3.75047	4.90181	5.65378	5.56112	4.51668	4.694	5.72854	5.63402
PC (O-16:0/20:4)	0.172141	0.112086	0.115533	0.144805	0.1356	0.107952	0.120499	0.0960065	0.155856	0.111916	0.0947461	0.104939	0.0987447	0.107502	0.100404	0.20866	0.206537	0.178615	0.247912	0.191282	0.121495	0.102219	0.10173	0.114915	0.132894	0.227424	0.149528	0.18995	0.144585	0.254509
PC (18:2/18:3)	16.336	15.5985	15.0504	20.0976	16.9659	10.3428	12.1709	15.6312	20.2466	18.0759	10.3247	8.55012	14.8148	13.099	13.5189	20.2989	24.2596	23.4587	25.4876	23.4342	12.2101	16.2591	8.9405	14.081	16.3036	20.085	18.2846	19.287	17.812	27.1392
PC (16:1/20:5)	4.55264	6.28832	5.33573	4.94003	4.79048	4.56391	6.04377	6.23002	2.61752	4.88284	5.77953	6.31553	6.16359	5.78143	6.0608	1.64251	2.20877	2.68594	2.09096	2.01363	7.49636	7.66015	5.89471	8.92759	5.56105	1.43824	1.40539	1.23794	1.43675	1.58813
PC (19:0/18:2)	0.907066	0.756917	0.746514	0.873233	0.849287	0.849908	0.746933	0.863441	0.688914	0.963899	0.733171	0.841609	0.888125	0.71794	0.698678	0.803669	1.03519	0.986106	1.19355	1.00891	0.944735	0.865793	0.825985	0.803937	0.835076	1.6482	1.46238	1.36379	1.95805	1.62828
PC (20:0/18:2)	6.98801	6.5667	5.99837	7.1569	7.07053	5.70189	6.86132	5.80552	4.59871	6.04691	5.93407	7.47219	5.5466	6.28932	5.78882	2.9867	3.39113	4.28077	3.1115	3.26133	6.38338	6.73953	4.98167	6.44359	6.62694	1.91535	2.092	1.40797	2.48503	1.82821
PC (18:0/20:3)	4.97761	5.27188	4.81838	5.08934	5.758	5.14801	5.79272	5.333	3.78203	5.30237	4.90286	6.42352	5.17903	5.467	5.01733	0.195212	4.03799	0.231782	4.13697	3.74851	5.09231	6.5592	4.99401	5.513	5.24787	2.67394	2.73033	1.84185	0.254099	2.17376
PC (18:0/20:4)	3.63619	3.63309	3.14405	3.68734	3.68238	3.04949	3.21654	3.66345	3.77013	3.58746	3.06642	3.00585	3.34949	3.18089	3.06777	3.85043	5.14946	4.37684	0.414696	4.25425	2.80519	3.93	2.77634	3.02166	3.68762	4.9276	0.463299	0.437105	0.574964	5.03968
PC (18:0/20:5)	0.929244	0.822029	0.646843	0.698284	0.676779	0.782203	0.776675	0.792052	0.74086	0.832012	0.850833	1.16157	0.684565	0.927636	0.785782	0.760075	0.965687	0.925504	1.14387	0.916544	0.944792	0.973221	1.37996	1.15077	0.740864	1.80338	1.81698	1.23778	2.07443	1.6627
PC (O-18:1/20:4)	0.105738	0.102218	0.105104	0.112421	0.108582	0.0969388	0.100289	0.108934	0.123539	0.113448	0.0871619	0.100025	0.0998345	0.0810003	0.100081	0.131824	0.198114	0.20237	0.170092	0.160191	0.0699548	0.110997	0.081236	0.111184	0.125266	0.254416	0.267168	0.198203	0.225099	0.253793
PC (18:1/20:5)	6.73187	4.85495	4.31468	7.36166	6.65967	5.51125	6.14337	6.75324	4.5208	6.53482	7.26994	9.81604	6.3769	6.72577	4.85654	7.43147	8.46666	7.83018	9.37209	7.44017	6.82076	7.71037	5.85686	7.26967	7.19651	8.34914	8.31596	10.6302	9.44402	10.1914
PC (O-16:0/22:6)	0.00381868	0.00502321	0.00732398	0.00982786	0.00660019	0.0127638	0.012227	0.0122511	0.0180085	0.00483197	0.0149619	0.0175197	0.0117761	0.00943319	0.0146572	0.0215919	0.00901389	0.0245894	0.0082494	0.0175237	0.00834926	0.0103559	0.00605108	0.0143834	0.0136033	0.0391553	0.0407244	0.0361686	0.0317643	0.0299915
PC (18:2/20:5)	15.6363	16.9225	15.0687	16.6872	13.9954	12.648	14.1642	15.6542	4.78054	15.2894	15.2476	17.6365	14.9728	16.5759	15.475	5.27962	5.87803	5.97649	5.60575	5.19679	17.5947	19.8524	15.3423	21.0075	16.0964	3.76828	3.71447	4.28606	4.77042	4.24125
PC (18:0/22:6)	2.26613	2.13354	1.80095	2.27148	2.08207	1.90193	2.16347	1.92284	2.28288	1.91201	2.037	2.59997	1.86072	2.06486	1.80631	2.59137	2.98716	2.99016	3.52866	2.88026	1.99786	2.23279	1.89582	2.15704	2.13978	2.99233	2.63782	3.23263	2.79484	3.58849
PC (O-18:1/22:6)	0.0385804	0.0319741	0.0283481	0.0216114	0.0345976	0.0321441	0.0342939	0.0311858	0.0425091	0.0246233	0.0189427	0.0280983	0.0266183	0.0224016	0.0202922	0.0727362	0.0605463	0.10151	0.0656082	0.0640593	0.0279838	0.0315296	0.0212343	0.0242784	0.0375426	0.112012	0.0998248	0.124045	0.112428	0.112877
PC (18:2/22:6)	2.75957	2.6295	2.33179	2.99378	2.98154	2.236	2.54516	2.8399	3.36993	3.04232	2.25434	2.45688	2.70191	2.49903	2.50738	4.29009	4.63973	5.13964	4.71424	4.29963	2.22722	3.62825	2.36448	2.81655	3.27879	4.87186	4.81641	4.37295	5.17055	5.38105
PE (16:0/16:1)	9.14145	10.0005	9.1167	11.765	7.96374	6.28066	9.68651	8.97732	4.94546	5.77949	12.3222	18.8336	9.58719	9.3085	8.45946	2.76538	4.00449	4.22429	3.2086	3.26493	14.1154	11.2815	7.59194	12.4173	12.1527	1.43952	1.36034	1.42513	1.79115	1.60238
PE (16:1/16:1)	7.30974	11.5641	9.18127	12.4537	9.68042	4.57264	9.52803	9.94336	3.9461	6.32654	9.10848	12.9186	11.5026	8.87562	9.25593	1.9157	2.81495	2.98002	2.40754	2.49478	15.0506	13.9048	6.15089	13.4648	11.3699	1.12097	0.893346	1.43155	1.11074	1.93367
PE (16:0/18:2)	158.715	166.183	133.499	199.645	128.102	116.693	115.643	155.071	202.665	133.299	148.045	120.108	133.483	123.774	121.643	131.648	171.205	150.294	182.074	199.045	171.654	133.978	97.8524	162.251	141.464	199.551	164.107	145.124	127.387	197.639
PE (16:1/18:2)	26.0443	25.907	25.6126	31.2951	23.4042	15.1986	21.2946	25.684	21.8349	21.7672	26.9093	29.8459	27.5279	24.3867	25.7445	15.6124	20.9613	22.4723	19.2906	18.9412	31.5453	33.0004	26.6294	32.3701	32.7282	13.9927	11.3588	13.2288	12.8159	16.7945
PE (18:0/18:1)	14.7512	15.122	14.0631	18.8869	15.654	10.6077	13.8974	15.0232	10.5127	13.8897	15.1137	17.9718	15.0769	14.8246	14.627	7.95345	11.5857	9.2249	10.0797	10.3076	17.5667	17.6167	11.316	18.087	17.7014	8.53284	7.61647	7.23397	8.61138	9.43409
PE (18:0/18:2)	31.8301	24.8506	26.4273	35.5849	30.3048	21.8484	23.1783	26.4155	29.6445	24.5123	23.4526	26.7194	25.649	23.1451	23.7401	23.8972	27.8416	24.4425	29.5497	25.9469	29.3148	24.9158	21.8059	27.5373	29.1917	33.019	25.0341	24.3534	26.8257	33.5246
PE (O-16:1/20:1)	3.9453	4.29387	4.25225	5.23242	3.48485	2.63278	2.88698	4.03883	4.58567	3.39809	4.25064	2.98582	3.61061	2.72936	3.3829	3.98027	6.34541	4.22741	5.70393	5.71627	4.11536	4.23669	2.54982	5.08108	3.83395	7.52485	6.15371	4.46818	3.30158	7.96293
PE (18:1/18:2)	33.8334	30.5684	30.7395	38.4297	33.5924	24.888	30.7442	33.8969	28.2932	33.5306	28.6566	0.871319	33.2859	29.0792	30.133	22.7088	27.0365	29.435	27.0934	26.3789	31.1775	37.2721	24.6227	34.4338	35.0189	27.1538	24.1027	23.2082	27.9903	30.6866
PE (16:0/20:4)	94.5585	93.5898	99.8212	113.394	84.8704	70.3744	87.9336	93.5314	95.8813	78.8369	95.785	94.2486	87.8852	81.7085	84.6474	89.4878	104.602	83.6345	99.7578	100.363	91.6308	88.791	64.8765	87.1106	91.8262	94.4372	86.5646	84.4379	83.3704	87.8235
PE (18:2/18:2)	22.2876	20.5271	19.4386	25.8434	21.0127	14.903	17.2967	21.7686	26.5585	22.3637	15.879	15.3726	21.4722	16.2582	18.3327	19.8406	25.1883	24.988	26.127	23.9944	20.1578	24.2092	15.1054	21.5379	22.121	27.3354	23.6023	18.5692	22.5362	30.9565
PE (O-18:3/18:1)	0.39805	0.486562	0.433686	0.416549	0.458081	0.331418	0.425854	0.472665	0.422575	0.232431	0.224637	0.369034	0.379831	0.362152	0.398946	0.306357	0.441137	0.416102	0.414856	0.37657	0.371835	0.425493	0.255166	0.279925	0.475459	0.322291	0.292703	0.218263	0.25159	0.343384
PE (16:0/20:5)	70.5468	73.3056	68.4285	90.9587	65.7925	50.8686	68.8835	74.6226	69.0167	61.4339	65.8664	81.1408	67.5168	64.9446	67.3241	55.5811	81.9724	68.7021	75.9685	79.2026	84.1112	82.5683	58.7297	80.7488	73.6008	70.8202	55.3644	59.4973	50.1284	76.461
PE (16:1/20:4)	30.0678	36.1559	33.6836	39.8546	34.4633	20.3335	31.1531	36.4625	22.8148	29.4933	30.0393	30.9536	34.5734	28.915	29.7389	17.5381	23.7975	22.1216	23.096	23.2903	32.2516	37.1077	25.9492	31.7563	35.4769	15.4519	13.6526	14.146	17.1744	15.686
PE (18:2/18:3)	6.13098	5.97608	33.6836	8.27435	5.62891	3.97864	4.62183	5.8501	7.9403	5.83599	4.17627	30.9794	5.40445	4.29793	4.61991	5.54846	6.39324	7.98366	6.8608	7.76749	5.3614	6.55638	4.44006	7.80938	5.77771	7.40427	5.74211	3.51352	16.7858	7.59212
PE (O-16:1/20:4)	7.38029	7.64712	7.23617	8.34946	7.86001	7.47332	7.46245	7.50135	9.22927	7.57768	6.78557	6.6478	7.41064	6.25509	7.2141	7.85085	10.3503	10.1561	11.6688	9.75079	6.28712	7.19157	5.13622	6.63478	7.95662	14.4594	12.7342	12.3861	11.9582	14.091
PE (16:1/20:5)	22.4907	28.8708	23.9909	27.7221	18.5195	13.5937	20.9458	25.8283	13.8955	18.729	23.3291	28.3524	26.2255	24.7276	25.2241	10.0272	13.677	15.4323	12.3966	13.2957	35.211	36.2042	29.5874	38.0357	31.739	9.05249	6.34763	6.89399	6.87957	8.14448
PE (O-19:1/18:1)	0.437185	0.334031	0.316972	0.319804	0.385008	0.269692	0.298078	0.305446	0.362416	0.281432	0.273614	0.401815	0.321081	0.296048	0.324818	0.299518	0.385113	0.29293	0.387896	0.294049	0.389624	0.336436	0.315836	0.337178	0.418901	0.361265	0.336824	0.322955	0.33633	0.376998
PE (18:0/20:1)	9.63207	10.4543	9.54499	14.7935	9.9391	5.57933	8.08774	9.84164	5.05668	9.5359	9.83648	11.6136	8.31592	9.11767	8.71465	3.64413	5.43962	3.81762	4.45978	4.9242	10.1571	10.3891	6.03832	10.847	11.3739	4.60169	4.06262	3.50038	4.21687	5.27313
PE (O-18:0/20:1)	0.284686	0.311042	0.320298	0.37397	0.259345	0.196	0.239249	0.326364	0.168163	0.328764	0.41838	0.346377	0.334674	0.257579	0.231636	0.119849	0.208135	0.0940884	0.154033	0.233857	0.374477	0.388683	0.230851	0.436561	0.36064	0.138552	0.380822	0.162759	0.27977	0.309518
PE (20:0/18:2)	7.88074	9.26953	8.68951	11.5238	8.8451	6.02066	8.83136	9.20879	4.73666	9.27629	8.51699	10.3219	9.00604	8.40131	8.51019	4.46047	5.21968	4.33853	3.85177	4.97053	8.43363	10.3873	4.92292	10.0392	10.4025	2.82461	2.7054	2.17488	3.08946	3.32611
PE (O-20:0/18:2)	1.1231	1.11614	1.05776	1.60787	1.13827	0.695475	0.867375	1.15149	0.774063	1.02811	1.40842	1.23404	1.09793	1.0862	0.932956	0.676289	0.947729	0.698047	0.946182	1.00108	1.54314	1.24256	0.822366	1.27654	1.237	0.872527	1.12864	0.829793	0.983574	1.27417
PE (18:0/20:3)	32.3608	29.3559	27.1082	36.2229	30.0491	24.2743	29.6684	28.0277	27.0447	27.0747	26.4219	29.7619	29.5712	25.1277	25.8007	18.3089	26.8625	21.8899	24.3197	24.1888	31.0905	30.9589	22.1666	29.1125	31.1739	14.605	12.5736	9.29773	18.0323	13.0198
PE (18:0/20:4)	8.86313	8.91549	8.73529	10.4972	8.8945	6.1855	6.85226	7.81797	10.4609	7.35952	7.60907	7.8786	8.39293	7.22694	7.00081	9.53273	10.9869	9.20863	12.9874	5.54572	7.59154	8.27004	5.65398	7.25861	8.15369	12.1898	10.3575	11.7726	9.33292	8.18631
PE (O-18:0/20:4)	1.64134	1.70516	1.66305	1.97064	1.67021	1.23972	1.48414	1.6466	1.59754	1.59985	1.71437	1.57926	1.75412	1.43619	1.56916	1.39991	1.86445	1.70054	2.22333	1.93837	1.62948	1.88978	1.23855	2.04592	1.78792	2.90209	2.58548	2.41808	2.13919	2.96528
PE (18:1/20:4)	59.2182	61.7048	57.0552	71.4621	62.5588	49.658	61.4968	61.4524	54.9625	57.46	59.0577	63.615	57.5236	54.6437	52.3242	52.3597	61.0538	69.1946	68.0844	61.39	21.0825	59.5711	42.9388	55.472	56.9176	65.4347	54.8703	51.8689	59.0351	57.6555
PE (O-16:1/22:4)	4.40957	4.44909	4.15341	4.94598	4.27758	3.67855	4.28179	4.69082	5.09261	4.15885	4.84525	4.47983	5.24069	3.82024	4.2827	4.42378	6.72189	5.83493	6.7722	5.82604	4.49475	5.19434	3.32717	4.50649	4.97596	8.38464	7.79462	6.24543	6.91534	8.05585
PE (O-18:1/20:4)	17.4764	16.245	16.2373	20.2708	17.254	13.9218	15.0254	17.1768	21.5572	15.9406	16.6352	14.6215	18.3081	14.3425	15.6826	19.1591	24.323	22.4231	28.2407	24.5197	15.1551	17.7399	12.7018	16.3241	17.2937	33.7556	29.9163	29.2477	25.5173	34.7226
PE (16:0/22:6)	6.45313	8.27081	8.18765	11.599	9.36205	6.84091	13.0525	9.29652	13.222	10.9963	12.2733	7.7225	10.8872	11.0892	7.63525	9.57999	12.0957	9.83826	13.3702	11.0145	11.9454	14.8574	9.00328	9.66723	9.1118	13.5847	9.10593	11.4645	7.86	17.089
PE (O-16:0/22:6)	4.86221	4.62049	4.37131	4.86346	4.56909	5.20758	4.47317	4.8696	5.13464	4.32079	3.85241	4.0991	4.19264	3.61166	4.22025	4.08308	5.37302	5.38882	5.55565	4.74799	4.01689	4.4819	3.12986	4.15569	5.10742	6.68542	6.60655	5.07694	5.2723	6.69931
PE (16:1/22:6)	61.0273	62.2937	60.0537	70.7952	57.9462	36.518	52.1958	58.2675	54.8074	50.6957	62.2968	71.2224	60.6514	56.6726	58.2956	54.5312	69.478	63.799	69.0637	61.3436	69.5675	73.975	59.1502	70.1583	75.0568	46.6141	37.5287	50.1052	36.3752	55.6722
PE (O-16:1/22:6)	4.4994	5.06057	4.27998	5.05914	4.96263	4.68599	4.85604	4.5337	5.47999	4.77872	3.86137	4.02789	4.46887	3.81095	4.09395	4.86783	6.26391	5.55634	6.7166	5.6241	4.33996	5.37008	3.36815	4.48026	4.85018	7.14468	6.78683	6.62117	5.7303	7.01629
PE (19:0/20:4)	10.6259	10.9029	10.9922	13.3551	11.1994	8.31431	9.10236	10.8334	9.91436	10.5748	10.379	10.5809	10.4533	8.61233	8.88402	10.7033	14.6998	12.134	15.3148	12.0643	10.2834	10.2425	7.54304	10.5426	11.6839	13.1847	11.067	9.91323	10.9532	13.8584
PE (17:1/22:6)	6.06555	6.67857	6.70605	8.96564	6.69201	4.98553	6.07884	6.30629	6.78651	6.82364	6.3265	4.40049	5.82532	4.99735	5.62377	5.82245	7.60331	7.48044	6.90653	6.5455	5.23354	4.91569	2.5283	5.23654	5.81614	5.36342	4.32113	5.31294	2.56501	6.13642
PE (18:1/22:1)	2.98189	4.06195	3.52769	5.46233	4.0418	1.91219	3.27561	3.76326	0.900483	3.78214	4.56329	4.51605	3.34017	3.63004	3.28713	0.605358	1.07696	0.738823	0.758277	0.899585	3.44911	3.86856	1.46459	3.99941	4.05332	0.556234	0.585153	0.443038	0.626212	0.674144
PE (18:0/22:4)	7.26089	7.29582	6.90815	8.93505	6.79855	5.01531	6.35619	7.2306	6.9593	6.53278	7.57242	7.6529	7.5487	6.34007	6.36213	6.34138	9.53292	7.61703	8.89718	8.28907	7.61656	8.62251	5.24982	7.5024	8.65531	8.56136	8.39827	7.20903	7.66321	8.99414
PE (20:0/20:4)	25.3573	28.389	24.465	36.8844	28.4075	13.7457	20.4357	23.3346	24.6279	23.0546	24.1046	26.2192	23.0482	22.5499	18.3448	20.4115	26.5219	24.0516	25.5573	24.4867	26.7194	28.7842	17.1336	24.2217	27.2206	15.6131	15.0776	15.4481	14.3392	16.16
PE (18:0/22:5)	16.9483	17.1515	16.186	21.3075	17.8988	13.5887	17.5585	17.5424	15.9713	16.1259	16.5942	19.388	15.538	15.919	15.1507	15.5919	20.0269	18.8685	18.3619	18.2817	19.0472	19.0908	15.086	18.4215	21.042	14.362	12.6481	10.0366	12.5769	13.7811
PE (O-18:0/22:5)	1.25293	1.26747	1.19019	1.38399	1.25289	0.972002	1.13469	1.27276	0.773494	1.19863	1.37138	1.31074	1.29302	1.11903	1.19778	0.699014	0.987912	0.777358	1.02454	1.06592	1.29284	1.54081	1.18319	1.70821	1.4511	1.11316	1.17965	0.847015	1.21482	1.12893
PE (O-20:1/20:4)	3.73433	3.63559	4.0063	5.64714	3.52921	2.97326	3.23233	4.35851	4.59568	4.2745	4.60347	3.85389	4.433	3.50102	3.44365	4.48466	5.77633	3.87065	6.61924	5.73636	3.95992	4.13283	2.99419	4.13771	4.28641	7.67106	8.14577	8.53815	5.66878	9.32697
PE (18:0/22:6)	67.7169	51.1518	49.5366	68.9248	59.5967	42.3695	49.2276	48.9959	66.0049	47.6577	46.0388	54.8908	48.652	47.1859	46.5323	76.6966	88.0608	69.925	97.7061	77.5586	57.7094	50.6693	44.1575	54.2289	59.6249	87.8619	60.3086	87.8801	56.9494	102.838
PE (O-18:0/22:6)	9.69075	9.30096	8.41946	10.8571	8.71677	7.26508	8.20123	9.12389	10.2241	8.71164	8.52831	9.19101	9.48374	8.17519	8.16213	9.10662	11.0664	10.0191	12.8262	11.5832	9.41301	10.1957	7.6852	10.395	9.7192	12.6465	11.9274	11.0526	10.7267	14.0055
PE (18:1/22:6)	73.518	68.8897	65.4384	81.2711	73.4637	52.0128	67.6829	68.3553	67.0976	67.4379	64.0571	68.8781	65.5503	63.5293	61.7176	76.9168	94.5019	85.1008	98.1293	86.758	60.8171	74.41	51.3875	65.5393	73.4494	80.8339	69.4728	1.23834	70.1734	103.652
PE (O-18:1/22:6)	20.1712	19.0995	18.5993	23.1607	19.9057	17.7633	17.3028	18.847	19.9648	21.2647	18.2866	17.7305	18.5817	17.0801	17.3906	18.6654	23.7342	19.856	26.4365	22.7316	19.3981	19.8225	15.572	21.7148	18.5469	29.0509	27.1181	24.3664	23.0868	30.3463
PE (18:2/22:6)	23.8533	22.7361	21.0742	26.6604	23.9576	14.7642	18.0429	22.5424	26.5125	23.7609	16.0491	16.2742	22.0693	16.7759	18.5998	29.3613	34	31.263	36.3341	31.8895	20.205	23.3112	15.454	20.4377	24.1569	38.8648	33.7993	34.3881	31.2819	44.061
PE (O-18:2/22:6)	2.3868	2.56288	2.22058	2.94527	2.86867	2.60886	2.67386	2.49036	2.75626	2.43359	2.28316	2.17186	2.22498	2.00062	2.35599	2.54267	3.17536	3.31559	3.23375	2.78692	1.94695	2.33364	1.69115	2.36289	2.37416	3.99172	3.65435	3.47852	3.36506	4.09077
PE (18:4/22:5)	5.79882	5.86016	5.48957	6.68402	5.752	3.93968	4.24692	5.90222	5.66536	5.9446	4.01617	4.13995	4.89453	3.90006	4.26597	5.35034	5.32138	5.53413	6.07602	6.1742	5.01051	5.35084	4.71838	6.0067	5.42029	8.40617	6.70095	4.83498	5.58055	7.44578
PE (O-19:1/22:6)	0.863015	0.89148	0.765083	0.966418	0.864501	0.599169	0.783178	0.823348	0.739333	0.723401	0.831118	0.791607	0.72888	0.785181	0.748894	0.921116	1.02536	0.965334	1.15468	1.07003	0.787815	0.925446	0.584418	0.966038	0.950546	0.904612	0.837578	1.14136	0.947303	1.41688
PE (20:0/22:6)	11.7374	10.4238	9.20367	14.6508	9.5712	5.07618	8.29715	6.27467	7.37792	6.817	7.62855	9.55634	6.54966	7.55463	6.15871	5.9891	6.59388	6.93576	5.63761	6.07968	10.5844	7.81665	5.36687	7.71249	9.65852	2.86269	2.30966	2.30131	2.19819	2.86073
PE (O-20:0/22:6)	2.49356	2.60265	2.50554	3.6466	2.55457	1.64652	2.18682	2.53499	1.59564	2.61116	3.19137	2.46862	2.39199	2.34073	2.14428	1.50421	2.15521	1.38983	2.33347	2.27435	2.73239	2.8964	1.6961	3.13882	2.71288	2.36486	2.88647	2.54892	2.20122	3.1885
PE (O-20:1/22:6)	10.5931	9.1528	9.99579	13.5241	8.52336	7.5301	7.916	10.5837	8.47111	11.409	10.6022	10.2643	9.70213	8.66795	8.28925	8.65522	9.9505	6.04443	10.4508	10.1012	11.6128	9.1112	8.0541	12.0004	9.13281	12.0598	12.601	14.2253	9.67451	13.0633
PA (16:1/18:1)	17.8759	16.4291	15.2313	21.4605	14.7821	7.56269	14.656	14.8956	17.0752	13.513	19.064	18.8001	20.2708	16.2774	14.8354	17.1446	27.0191	18.7834	25.0032	24.0613	22.2092	25.6589	13.939	21.9325	20.227	17.3322	16.8189	19.845	15.7793	19.1759
PEtOH (16:0/18:1)	13.7367	17.3196	14.278	13.7299	14.6039	9.18067	13.5313	22.0621	14.7828	24.8759	27.5141	23.6869	38.1906	28.649	43.0887	29.5039	36.0572	33.1245	42.6505	48.5602	35.1957	39.6526	24.3619	45.0393	31.8074	17.5683	17.6096	25.1422	13.2553	24.8188
PEtOH (16:0/18:2)	13.9731	18.0877	14.0054	12.7722	15.827	8.66328	11.5657	22.2797	22.2341	27.3542	22.1878	18.3338	40.3739	26.8694	42.0023	46.8932	0.570593	51.2501	0.775934	73.9171	33.0422	40.5946	25.0925	41.7136	30.9883	22.6081	22.8615	32.1258	20.6368	33.6734
PA (18:0/20:1)	2.90498	4.34206	3.31389	3.62135	3.47128	1.83698	2.68204	5.11365	3.80913	6.38578	5.42963	3.67579	8.20893	6.86363	10.4551	6.11354	7.09051	5.61558	8.51055	10.28	7.32079	9.94153	5.95162	11.9233	6.89513	4.67763	4.68886	6.84829	2.7549	6.78254
PEtOH (18:0/18:2)	12.1805	15.307	12.1853	12.4247	13.5769	8.67266	9.32017	19.2004	19.6202	24.2258	20.1397	14.8987	31.5624	24.7121	36.487	31.7532	31.9994	34.0213	42.8654	50.8434	30.0924	37.4791	24.8762	40.214	26.8526	26.0689	27.4355	37.152	23.3717	35.2354
PEtOH (16:0/20:5)	1.48283	3.22542	1.43752	1.31908	1.14346	0.951433	1.22892	3.90159	2.53802	0.27712	5.32888	4.25712	7.11485	6.51796	9.29374	7.6471	8.03052	7.8277	9.74397	12.4207	9.43309	8.72341	6.55115	13.1587	5.4811	4.14836	3.8379	4.69222	2.41927	4.82263
PEtOH (18:0/20:4)	6.0715	0.956384	0.695718	5.7382	0.77088	4.31487	0.694845	8.26526	9.28714	1.58204	1.12229	5.57009	14.9147	1.35788	14.9	19.4216	19.4847	20.2733	28.0558	28.8109	13	17.5452	11.5588	14.9431	12.5527	17.9925	18.577	23.5429	13.706	23.6386
PEtOH (18:0/22:6)	6.59776	7.25053	5.24169	6.11077	5.84488	4.33628	5.11239	7.42422	10.2882	10.4268	9.13714	7.31701	13.6951	12.7454	15.9672	23.15	20.9335	21.9416	32.0741	33.3046	14.6953	17.3192	12.566	19.0708	13.3563	18.1328	18.4779	31.6392	12.5814	27.1909
PMeOH (18:0/18:2)	3.16253	3.58645	4.90845	7.05883	4.64499	3.1545	4.88396	6.99346	15.4106	7.0447	0.331992	0.272765	0.681477	0.576703	0.650973	1.05789	1.75202	1.60709	1.61051	2.38453	0.497861	0.518714	0.408977	0.342662	0.363813	1.77113	1.87079	1.94316	0.904948	2.09458
PG (16:0/16:1)	0.171989	0.193489	0.212738	0.215799	0.17512	0.123392	0.205402	0.20331	0.077595	0.156954	0.233135	0.24748	0.203858	0.184184	0.189774	0.0547573	0.061439	0.0578821	0.0550529	0.0642452	0.282809	0.189907	0.142261	0.204555	0.176573	0.0396738	0.0401677	0.0431212	0.0380135	0.0392571
PG (16:0/18:1)	3.51689	3.91763	3.85396	4.09691	3.24723	2.95232	3.0613	3.46506	3.21257	3.12338	3.26553	3.29317	3.27715	3.11238	3.07774	2.44478	2.71145	2.47394	2.48307	2.36847	3.51965	3.63223	2.23975	3.204	3.2993	2.84923	2.66616	2.28586	2.47588	2.51133
PG (16:0/18:2)	2.2843	2.03693	2.17495	2.5241	2.13317	1.68058	1.78822	2.22771	1.95723	2.29872	1.81658	1.67395	2.08313	1.77298	2.00739	1.85315	1.91621	1.91265	1.8769	2.09396	2.19927	1.9014	1.4304	1.8623	1.97069	2.21801	2.17128	2.28797	2.3202	2.25868
PG (18:0/18:1)	0.521877	0.426667	0.387659	0.53085	0.385531	0.308209	0.33539	0.319036	0.486194	0.139713	0.340756	0.31385	0.143684	0.126356	0.139611	0.183919	0.186887	0.176667	0.195011	0.183801	0.196718	0.137887	0.106765	0.136881	0.176759	0.649014	0.293925	0.318514	0.235152	0.308034
PG (18:0/18:2)	1.13438	0.673736	0.670809	0.727533	0.750423	0.730739	0.685159	0.69107	0.689229	0.834525	0.530288	0.62247	0.715482	0.654399	0.72091	0.557133	0.553511	0.611274	0.669602	0.676175	0.875833	0.668408	0.675747	0.651954	0.765957	1.44418	1.4392	1.39587	2.34479	1.24327
PG (18:1/18:1)	0.737784	0.913704	0.970039	0.871086	0.665896	0.703125	0.84955	0.76372	0.637206	0.643993	0.874738	0.987485	0.77846	0.816468	0.85304	0.380666	0.368796	0.386968	0.348461	0.40332	0.763903	0.723039	0.345528	0.850993	0.786172	0.74616	0.823741	0.496939	0.590098	0.428342
PG (18:1/18:2)	0.373864	0.364694	0.441649	0.472225	0.356501	0.309482	0.321063	0.347753	0.429816	0.362819	0.389087	0.344374	0.421122	0.313708	0.37968	0.282603	0.277172	0.253783	0.274074	0.320393	0.373436	0.322755	0.165681	0.370989	0.379429	0.484591	0.583388	0.464873	0.454099	0.364146
PG (18:1/20:4)	0.0805576	0.0888332	0.100439	0.102599	0.0742702	0.0739493	0.0812335	0.0871959	0.0972198	0.0828163	0.095363	0.0769426	0.098096	0.0792302	0.0879567	0.0979205	0.103844	0.106179	0.118722	0.131188	0.0815098	0.0792221	0.0417987	0.0779998	0.0825392	0.254939	0.325023	0.22583	0.156531	0.215032
PG (16:1/22:6)	0.101478	0.156461	0.155817	0.15148	0.130997	0.108787	0.14549	0.128501	0.118254	0.117698	0.138948	0.157129	0.162616	0.130072	0.14382	0.0630477	0.0630883	0.0701148	0.0637826	0.0682484	0.166801	0.158955	0.0886853	0.158928	0.150611	0.0560974	0.0565013	0.112406	0.0697444	0.0663094
PG (18:1/22:5)	0.245226	0.0929614	0.282656	0.310924	0.254238	0.245673	0.266986	0.284648	0.341397	0.273817	0.246864	0.261073	0.300557	0.283945	0.313348	0.263308	0.283954	0.283705	0.269121	0.290581	0.0776196	0.0731889	0.0448275	0.0792344	0.304294	0.401806	0.51766	0.352633	0.326634	0.33784
PG (18:1/22:6)	1.08433	1.37726	1.556	1.65517	1.24674	1.03363	1.25922	1.33926	1.24945	1.36129	1.16427	1.089	1.25207	1.18399	1.35234	0.884584	0.957457	0.852092	0.843562	0.929313	1.30003	1.36873	0.741331	1.37297	1.25767	0.938735	0.97422	1.17858	1.03309	0.896259
PG (18:2/22:5)	0.0570061	0.0747925	0.0583542	0.0720171	0.0600518	0.0484692	0.0455228	0.0562184	0.0850716	0.058161	0.0552149	0.0505027	0.0661557	0.0509419	0.0599791	0.0790118	0.0773675	0.0812047	0.0818785	0.0914182	0.0556718	0.0658434	0.0390734	0.067219	0.0635042	0.0803587	0.110259	0.0978251	0.0956022	0.0777058
PG (18:2/22:6)	0.564015	0.605669	0.610024	0.701873	0.656569	0.474837	0.485219	0.56602	0.935737	0.691393	0.453686	0.392864	0.656305	0.457801	0.595114	0.829422	0.794345	0.748306	0.82035	0.878922	0.534005	0.589317	0.3491	0.543392	0.632466	1.05962	1.07829	1.25787	1.22095	1.03453
PG (20:5/22:6)	0.0998438	0.103884	0.100251	0.117912	0.099177	0.0942535	0.090945	0.104452	0.151087	0.1304	0.0854428	0.0906049	0.105729	0.0962197	0.109623	0.136497	0.176847	0.153542	0.166764	0.180933	0.109704	0.125288	0.0895711	0.121963	0.10795	0.175658	0.147141	0.162903	0.152882	0.175569
PG (20:3/22:6)	0.0879529	0.110502	0.104188	0.120007	0.09514	0.0840258	0.0901885	0.0956202	0.101396	0.106856	0.0827215	0.0688472	0.101841	0.079636	0.0975454	0.0902865	0.095195	0.0976964	0.0914677	0.103102	0.0869876	0.0993172	0.0534169	0.0934681	0.0944124	0.0973657	0.11345	0.0835805	0.0939132	0.0940514
PG (22:5/22:6)	0.241002	0.364627	0.266329	0.34024	0.260987	0.241715	0.247382	0.290847	0.336777	0.332934	0.216505	0.20736	0.270905	0.246291	0.277972	0.332399	0.398865	0.369403	0.358152	0.393394	0.269406	0.364056	0.229197	0.314869	0.281828	0.35632	0.366251	0.309168	0.372921	0.317513
PG (22:6/22:6)	1.91599	2.1132	1.9521	2.21686	1.85444	1.8336	1.80967	2.0285	2.05016	2.52691	1.3435	1.18284	1.81459	1.54937	1.83321	2.00274	2.49581	2.03588	2.17052	2.35464	1.78168	2.1092	1.38451	1.80443	1.74196	2.69159	2.45332	1.7943	2.40132	2.0608
PI (16:0/16:1)	0.737395	0.754591	0.828024	0.979781	0.639785	0.5759	0.890793	0.598808	0.247879	0.4485	1.38794	2.19222	0.776161	0.692337	0.616909	0.146423	0.199903	0.186201	0.169292	0.202596	0.939621	0.554865	0.481323	0.654326	0.698251	0.130697	0.124743	0.10743	0.117806	0.129114
PI (16:0/18:1)	3.39346	3.17786	1.59585	1.94877	2.58961	2.66414	3.40755	2.87338	1.32414	2.37134	6.15275	7.76897	1.56694	2.96677	2.66637	1.07157	1.59722	1.23782	1.1916	1.30452	3.81488	2.52126	1.85078	2.78851	3.02012	0.933589	1.80647	0.870529	1.0423	0.785439
PI (16:0/18:2)	15.0766	13.5309	14.6046	18.665	12.2325	9.00304	12.067	11.9437	11.0173	11.196	14.2066	16.0175	12.936	11.3012	11.2068	11.1997	13.6625	12.3832	13.6726	15.1095	14.4357	10.8057	8.06055	12.3441	12.6601	9.7143	9.07293	7.76085	11.0296	8.47504
PI (16:1/18:2)	0.728073	0.774768	0.84541	0.929501	0.585246	0.516869	0.752861	0.607594	0.391766	0.541843	0.751909	0.890857	0.700353	0.57599	0.556248	0.232593	0.285501	0.366116	0.251563	0.309642	0.765292	0.609139	0.385351	0.655698	0.56961	0.138522	0.145141	0.0941318	0.200476	0.0834015
PI (18:0/18:1)	3.13206	2.63485	3.06277	3.95275	2.44965	1.96204	2.36447	2.75122	0.903694	2.3421	3.42899	3.92397	2.68538	2.36731	2.60516	0.737507	0.990927	0.674339	0.837029	0.887363	2.99204	2.21871	1.50246	2.31443	2.37234	0.800764	0.759656	0.797576	0.89433	0.798604
PI (18:0/18:2)	14.1427	13.8357	14.7573	17.1673	13.2906	8.1769	10.4882	12.8096	6.1871	12.3722	12.3284	13.2311	12.704	11.4607	12.5741	5.55564	7.18469	5.6409	6.68354	7.35051	12.1992	12.0476	7.41527	11.8992	12.923	4.19267	4.51366	3.98472	6.75558	4.61039
PI (18:1/18:1)	0.407828	0.455512	0.517975	0.573977	0.391146	0.233323	0.386059	0.421785	0.23574	0.151551	0.462234	0.513592	0.428507	0.383819	0.395996	0.1831	0.247001	0.317975	0.220561	0.264434	0.434731	0.470928	0.216026	0.436862	0.455121	0.152298	0.144604	0.141895	0.178552	0.167081
PI (16:0/20:3)	13.1769	15.7237	15.1394	18.1306	8.05373	8.13279	12.0239	9.13707	5.43913	9.15438	3.26652	4.19601	8.23051	2.88146	8.10371	4.24943	5.69258	5.48741	5.36507	5.73056	13.9695	3.14025	5.42399	2.9552	12.337	4.79147	4.80137	3.83985	5.84948	4.12086
PI (16:0/20:4)	33.1062	0.345119	0.366054	41.9898	27.0132	21.7883	28.2822	28.6761	23.7763	24.3281	37.1594	41.0777	28.1951	30.0334	27.8682	25.5454	30.2408	28.9632	30.8794	32.6911	37.4628	32.5902	20.091	33.0563	30.2595	28.5652	26.1969	25.8038	25.0105	26.1929
PI (18:2/18:2)	1.71111	1.4533	1.63964	1.68376	1.1913	0.91241	1.04828	1.41368	1.1556	1.63141	1.01651	0.927561	1.18388	1.07954	1.0797	0.859749	0.976593	1.04487	0.992196	1.14511	1.50135	1.23471	0.854807	1.30672	1.07003	1.55016	1.43824	0.778022	1.56053	0.967561
PI (16:0/20:5)	4.59376	4.74738	4.82621	5.00418	2.67807	2.78665	3.74675	3.68857	2.58625	2.99674	4.59764	6.41825	3.20999	4.34376	3.52143	2.53332	3.47214	3.15925	3.336	3.66694	5.86683	3.54205	3.09449	5.19345	3.25961	3.25543	2.97612	2.20114	2.89406	2.67165
PI (17:0/20:4)	4.27578	4.3184	4.75312	5.57684	3.33762	3.13072	3.23551	3.82337	3.41921	3.71335	4.14221	3.99341	3.83332	3.33851	3.29437	4.43411	5.14026	4.38109	5.7657	5.43288	4.03742	3.1848	2.41166	3.2245	3.23497	4.92637	4.61194	5.10303	4.03377	4.53225
PI (18:0/20:2)	5.00648	6.25754	6.23291	6.90981	4.20935	3.56681	5.72151	5.41467	2.61352	4.28851	5.94343	8.02135	3.88241	5.36241	5.00408	1.47481	2.27802	1.73863	1.72081	2.23415	5.91029	6.93464	3.12997	6.3269	5.17687	0.761595	0.783114	0.68461	0.983386	0.760026
PI (18:0/20:3)	16.4224	21.1876	20.9317	20.6643	15.1663	12.2943	17.5099	17.9189	10.9165	16.5944	19.7545	24.3742	15.7287	19.2693	19.4698	7.59867	12.3089	8.48709	9.62258	11.4111	20.6113	25.3474	13.0109	22.7461	16.9408	4.88918	4.56527	4.01203	5.16352	3.79214
PI (18:0/20:4)	3.61416	3.86764	4.08398	4.42103	3.15574	2.99758	3.11102	3.0611	3.74907	2.94992	3.34888	3.71448	2.94368	2.94098	2.77369	3.00814	3.50888	3.10872	3.65522	3.48925	3.55498	3.05923	2.31258	2.70629	3.0663	4.11753	3.93498	3.86654	4.13662	3.95118
PI (18:0/20:5)	13.378	13.28	13.6676	14.7758	9.0789	8.5389	9.68859	11.7497	9.28431	10.7977	12.2967	14.6131	10.1607	12.5359	11.7739	8.82018	11.8134	9.01338	11.8601	11.9063	15.6433	12.3766	10.4878	16.044	10.3223	14.4251	12.9442	10.2515	12.1541	11.9741
PI (18:1/20:4)	18.2223	22.2689	24.5747	14.6547	16.8662	15.3044	18.6725	20.5439	17.1493	19.2883	20.6481	22.6915	20.0729	19.7947	20.0542	14.0492	12.0767	20.6149	17.0232	12.2754	19.9581	22.4331	12.3365	21.8785	18.1812	15.9334	15.765	11.332	15.0065	11.3375
PI (19:0/20:4)	4.31246	4.15204	4.94327	6.24533	3.39785	3.08744	2.96636	4.12968	3.00104	3.7502	4.03216	3.67863	3.75581	2.85674	3.09509	3.63147	4.89691	3.50365	4.9468	4.80602	4.04246	3.07016	2.43553	3.19204	3.16836	5.08598	4.30145	4.2881	4.08222	4.70365
PI (20:0/20:3)	2.38538	3.20302	3.1209	4.13667	2.21799	1.36753	2.39608	2.13842	1.04623	2.08814	2.17034	2.46693	1.50219	1.9149	1.8605	0.335383	0.606507	0.475611	0.342526	0.488135	2.08996	2.27937	0.883646	2.04827	2.15562	0.0479342	0.0578312	0.0281417	0.0759199	0.0345188
PI (18:0/22:4)	3.84679	5.30539	5.17976	6.37814	3.68552	2.9193	3.76011	4.05057	2.9138	3.26182	4.76608	4.92443	3.23576	3.77305	3.72253	1.64019	2.51815	1.73702	1.99495	2.28707	3.63046	4.6911	2.13898	3.81569	3.68086	1.4013	1.56122	0.910228	1.4788	1.0506
PI (20:0/20:4)	10.4871	12.3892	11.9671	15.8424	8.57725	6.42749	8.80925	8.60289	7.58701	7.94361	9.96984	10.3812	7.01413	8.23894	7.50245	4.86528	6.02315	6.34004	4.68016	5.91319	9.65418	8.08715	4.46663	7.71036	8.68509	1.24588	1.33586	0.799855	1.33605	1.10273
PI (18:0/22:5)	5.96449	6.49206	6.7177	8.45138	5.07571	4.08052	5.29713	5.50976	4.17976	4.98514	6.75524	7.90685	5.13139	6.17947	6.08814	3.17636	4.61938	3.74215	3.97528	4.50944	7.33774	7.59263	4.81803	7.0801	5.9703	3.17452	3.3343	2.70348	3.22741	3.00829
PS (18:0/18:1)	7.32658	7.14805	7.58291	9.95019	6.79122	4.59301	5.64367	7.27371	8.68678	5.57815	8.0945	7.80751	7.76734	5.66547	7.24277	9.05655	11.5456	9.18056	11.5043	11.5673	8.32827	7.50008	5.59452	7.28014	7.81586	12.4615	12.844	12.8392	12.4815	14.7839
PS (16:0/20:4)	6.4362	7.73789	8.48774	9.25949	6.88721	5.18199	6.42233	7.61457	9.47602	6.51693	8.29432	7.82009	7.29108	6.47654	7.14491	8.65235	10.9391	9.09641	12.1567	11.3219	6.39078	7.37538	4.00087	6.23955	6.5113	9.62301	8.69827	8.6937	8.81677	9.71844
PS (16:0/20:5)	3.962	4.30599	4.94149	5.79262	3.59049	2.48518	3.02438	4.65445	5.49438	3.5209	3.69527	3.57196	3.65984	3.93439	4.2478	3.65372	5.73597	4.15948	5.83603	5.53778	4.88446	5.17922	3.13246	4.4831	3.9162	4.05798	3.20419	3.24652	2.98632	4.41978
PS (18:0/20:1)	1.62437	1.56173	1.72192	2.24972	1.3295	0.78474	1.14638	1.76356	1.36036	1.32144	1.97024	1.86225	1.52215	1.26287	1.44559	1.40894	1.90436	1.25036	1.73884	2.00951	1.89135	1.88295	1.11359	1.89096	1.8609	1.70218	1.74247	1.67336	1.65835	2.32416
PS (18:0/20:3)	7.55754	6.9619	7.57987	8.71732	6.21513	4.94812	6.15969	7.54976	6.57888	6.03183	8.47951	8.67698	7.61403	5.96232	6.62756	6.91973	8.54757	7.12569	9.14902	8.75558	8.43835	7.87438	5.35075	7.63918	7.28773	8.77041	8.59088	8.21493	8.77738	10.0709
PS (18:0/20:4)	13.7575	14.8354	16.9466	17.1869	13.7148	10.5925	13.3046	14.9789	17.0067	12.5358	17.1128	16.5042	13.6639	12.7471	14.4023	15.1717	18.9717	17.0535	21.7229	20.0517	12.1775	14.8963	8.8339	13.6611	12.9543	20.0397	19.3717	17.3225	21.2769	19.9014
PS (18:0/20:5)	7.99916	8.38861	8.67246	10.5271	7.3481	5.47445	6.15947	8.36298	12.9797	7.58554	7.20673	7.49819	6.84929	7.87808	8.37651	9.0536	12.7738	9.67597	14.1381	13.3647	8.48111	10.2315	7.41449	9.15437	7.97537	13.4328	10.7403	10.7393	11.4505	13.8667
PS (16:0/22:6)	17.3535	16.5815	0.429928	0.574515	15.0103	0.331815	14.1544	17.0109	0.410415	14.41	0.512949	20.0257	17.6158	0.381471	15.4243	16.5898	17.8606	17.0714	18.031	18.7241	21.6854	0.455216	11.4303	18.4845	0.472579	16.7979	15.495	16.517	15.1692	18.8277
PS (18:1/22:1)	2.26379	2.71255	2.88875	3.62486	2.30024	1.1734	1.79847	2.73105	2.24868	2.06778	2.76928	2.36421	2.4907	1.80978	2.22224	2.16645	3.13011	1.98409	2.81125	3.16784	2.83778	2.95379	1.4554	2.95865	2.67283	2.61096	2.57797	2.41515	2.1372	3.41767
PS (20:0/20:4)	2.71145	2.72311	3.18429	3.76723	2.44236	1.64161	2.17501	2.51047	2.28198	2.1711	2.89966	2.51747	2.00874	1.98384	2.18249	1.61552	2.03469	1.85668	2.04829	2.1408	2.07894	2.11877	1.2064	2.14868	2.42806	6.45507	7.22644	5.94714	6.20875	7.53833
PS (18:0/22:5)	5.54859	4.59675	4.95849	6.29836	3.83892	3.21967	4.06965	5.03305	5.12012	3.93049	6.53622	6.66133	5.19529	4.31095	4.74783	6.49406	7.22085	7.06203	8.13912	7.88032	7.18089	5.33744	4.37269	6.23026	5.56367	9.93206	10.3638	9.78495	8.69306	11.8731
PS (18:0/22:69	23.1677	20.2997	21.1049	25.8819	18.5098	14.4566	18.8481	20.9103	17.1843	17.6723	24.5313	28.8364	21.3566	19.0247	20.1538	18.7909	20.5157	20.5525	20.944	21.7801	28.9965	23.0265	16.5781	25.896	22.8619	19.806	19.8237	20.2593	19.9699	23.1821
PS (20:0/22:6)	6.02725	4.72292	4.6079	6.66041	4.06346	2.4079	3.84611	4.13296	2.6591	3.57371	4.78378	5.20527	3.44951	3.38874	3.36595	1.97836	0.288923	2.62685	1.7732	2.33704	6.05702	4.05531	2.35756	4.56935	5.19896	0.604666	0.34417	0.305323	0.622967	0.376507
PS (O-19:0/20:4)	0.142839	0.178245	0.176355	0.216376	0.16822	0.117316	0.167149	0.182299	0.189223	0.131523	0.217326	0.187074	0.148577	0.13626	0.16345	0.186836	0.216183	0.208285	0.253206	0.267397	0.145388	0.161822	0.0990309	0.180286	0.170496	0.225889	0.207332	0.230916	0.274054	0.247935
PS (O-19:0/22:6)	0.199068	0.325109	0.218438	0.331777	0.24151	0.179883	0.225645	0.296466	0.242315	0.286129	0.326604	0.324248	0.168839	0.196473	0.244269	0.253146	0.281241	0.218686	0.229108	0.178999	0.272003	0.200786	0.183968	0.259531	0.211953	0.318165	0.212248	0.253759	0.302189	0.243036
MLCL (54:5)	2.11691	2.53636	2.4474	2.7467	1.75311	1.43061	1.8097	2.3065	2.22061	1.81883	2.19071	1.78155	2.51741	2.33473	2.46488	2.27999	2.46849	1.74776	3.50679	2.87565	2.84118	2.26214	1.4839	2.38824	2.08394	3.16216	2.84425	3.21027	1.85077	2.87438
MLCL (54:6)	4.07072	4.46882	4.5606	6.13911	3.08093	2.7819	3.44545	4.16477	3.5785	3.09822	5.66454	4.16826	4.19386	3.78201	4.81949	4.0548	4.43063	3.33622	5.42115	5.04793	4.7332	3.9973	2.83577	4.58876	3.9489	5.46601	4.04882	3.99067	2.70974	4.43912
CL (68:3)	0.917845	1.21572	1.10603	1.274	0.778266	0.361557	0.722142	0.895076	0.661115	0.835601	0.870515	1.59437	0.584268	0.98818	0.712327	0.425467	0.523891	0.299786	0.752052	0.667393	1.2188	1.34763	0.663211	0.866645	1.3177	0.405703	0.680409	2.37337	0.825071	1.44144
CL (70:4)	0.31928	0.38158	0.31849	0.230743	0.239922	0.125542	0.235721	0.182832	0.253812	0.21297	0.158193	0.753973	0.128923	0.354353	0.206293	0.184528	0.178204	0.154562	0.272264	0.157668	0.263568	0.336143	0.185594	0.126593	0.346869	0.215872	0.311295	1.44102	0.0030639	0.627463
CL (70:6)	2.60082	4.01458	3.85028	5.12197	2.87582	1.42869	2.31737	3.38315	3.52726	2.97391	3.43048	4.45339	3.68797	3.13097	3.26694	2.97092	4.55665	3.02919	3.76622	4.75413	5.4686	5.21014	2.53537	4.25416	3.58304	1.48054	1.65692	2.20726	2.04709	2.03547
CL (70:7)	1.71432	3.08559	3.24296	4.11177	1.82658	0.797135	1.99342	3.27433	3.56234	2.36532	2.91819	3.48378	3.5986	2.06947	2.57704	3.41036	5.61309	2.84395	4.47265	4.60954	5.12793	4.61845	2.35437	3.86762	3.64158	2.68493	2.54876	2.75933	3.33008	3.20656
CL (72:6)	3.48011	4.76993	4.84557	4.55801	3.21041	1.45039	3.01067	4.0102	3.73697	3.40724	4.05458	6.50915	3.50373	4.51818	3.74546	3.534	5.13743	3.08586	4.30311	4.63957	6.79563	6.6979	3.55961	4.69275	4.98361	1.7858	2.38674	4.32435	2.50862	2.99599
CL (72:8)	20.8734	20.1797	22.5816	32.6319	18.757	12.1773	16.533	22.9009	20.1982	20.1951	23.0577	21.95	22.3113	17.8375	17.7921	26.7085	27.6249	17.6918	31.9928	29.4312	25.9988	21.4208	15.4425	21.7728	20.7374	33.9765	26.7261	29.8123	27.5066	35.3774
CL (74:7)	0.403256	0.286815	0.315002	0.248636	0.207893	0.119659	0.180527	0.167234	0.366155	0.233152	0.227255	0.648859	0.180482	0.271608	0.206467	0.512042	0.51486	0.503696	0.550621	0.470358	0.323646	0.241251	0.192768	0.167041	0.359774	0.652569	0.852523	1.45554	0.775302	1.16679
CL (74:9)	2.13054	2.91205	3.31608	4.08548	2.05596	0.0211977	1.73206	2.9927	2.62183	0.0576147	3.25607	3.76136	3.09653	2.29299	2.74413	2.67857	3.97059	2.2846	3.71751	3.93354	3.29897	3.38659	0.0447115	0.0913224	2.68939	0.0356681	1.99545	0.060498	2.60874	2.75643
LPA (16:0)	0.447764	0.387149	0.316397	0.435161	0.283003	0.178846	0.395187	0.332342	0.428364	0.286077	0.285728	0.377825	0.286951	0.335586	0.260362	0.271103	0.411653	0.269122	0.375129	0.420635	0.274249	0.334168	0.215187	0.315861	0.275547	0.266843	0.191159	0.351303	0.158056	0.365655
LPC (16:0)	1.73955	1.7131	1.54545	1.92408	1.81727	1.66439	1.87966	2.18964	1.95816	2.02036	1.49038	1.62642	1.42594	1.54052	1.85428	1.38598	1.77835	1.50842	1.71843	2.0154	1.38667	1.76499	1.59323	1.70845	1.59691	1.90221	1.59643	2.50401	1.75815	2.38198
LPC (16:1)	0.143928	0.19807	0.165904	0.146579	0.156772	0.142128	0.199863	0.190162	0.0734348	0.122626	0.140095	0.193167	0.158919	0.15081	0.172426	0.0267673	0.0353683	0.0364725	0.0320768	0.0341821	0.155869	0.186039	0.129632	0.172462	0.141262	0.017632	0.017132	0.0241702	0.0206906	0.0215148
LPC (18:0)	0.514402	0.469038	0.411635	0.494195	0.498347	0.514046	0.485384	0.574508	0.750278	0.580962	0.405234	0.41231	0.400433	0.476475	0.44793	0.518361	0.638552	0.528358	0.628797	0.69623	0.360455	0.599277	0.535061	0.486144	0.463191	1.15938	0.926213	1.48309	1.05615	1.2242
LPC (18:1)	1.78338	2.40168	2.00478	2.06551	2.07887	1.78868	2.22851	2.44592	1.81668	2.41623	1.64137	1.83764	2.13838	2.47486	2.97562	1.16545	1.41364	1.44951	1.42116	1.69913	1.82508	3.19651	1.70942	2.54808	2.1663	1.18305	1.11241	1.26924	1.24629	1.28321
LPC (18:2)	4.34864	4.96518	3.99989	4.52252	4.24577	4.21267	4.38601	4.83678	4.15892	4.60897	2.93923	3.08324	3.68056	4.02994	4.50363	3.27684	3.23443	2.9826	3.11955	3.64575	3.31313	4.4145	3.25367	4.05202	3.74934	3.08558	3.06707	3.27619	3.3088	3.20725
LPC (18:3)	0.0411524	0.0462334	0.0389576	0.0401314	0.0378549	0.0296017	0.0337048	0.0437623	0.0290347	0.0451946	0.0287364	0.0257187	0.0407665	0.0408306	0.0501869	0.0342785	0.0292693	0.0338337	0.0379989	0.0496481	0.0305379	0.0425385	0.0312967	0.0424294	0.0419733	0.0265348	0.0255044	0.033715	0.0243453	0.0350211
LPC (19:0)	0.329826	0.283671	0.246743	0.290341	0.223663	0.233276	0.226854	0.247787	0.141305	0.252065	0.182738	0.197567	0.205412	0.218979	0.214001	0.137087	0.162714	0.147481	0.18921	0.193551	0.221123	0.257772	0.228156	0.242216	0.213882	0.303283	0.283722	0.208506	0.302388	0.245186
LPC (20:0)	0.551883	0.398241	0.369246	0.483969	0.381449	0.323047	0.385624	0.349081	0.237304	0.366566	0.289101	0.318434	0.217829	0.336886	0.331705	0.129523	0.137031	0.181473	0.12372	0.153262	0.347137	0.311061	0.263658	0.353124	0.375382	0.0878256	0.0854743	0.0421853	0.0944616	0.0525227
LPC (20:1)	0.111313	0.147945	0.0989327	0.123225	0.103077	0.0900274	0.115789	0.124963	0.0798578	0.116713	0.104275	0.120473	0.0853889	0.121107	0.13105	0.042069	0.0570716	0.075929	0.0532237	0.0653762	0.086346	0.173588	0.0738339	0.11427	0.123407	0.052857	0.0438365	0.0411767	0.0455118	0.0496626
LPC (20:2)	0.0905772	0.0929947	0.0705859	0.0877469	0.0778257	0.0669581	0.0843578	0.0998827	0.0824236	0.0909987	0.07231	0.0816847	0.0737431	0.0802318	0.0968891	0.0487371	0.0590565	0.0820388	0.0596875	0.0820056	0.0618554	0.12552	0.0643992	0.0933769	0.0862975	0.0357107	0.0384703	0.0366351	0.046415	0.0403758
LPC (20:3)	0.108159	0.136559	0.101014	0.107148	0.12643	0.13006	0.178453	0.16208	0.0980689	0.158997	0.0829081	0.10148	0.108398	0.108596	0.124303	0.0353345	0.045146	0.0365761	0.0322115	0.0516722	0.0738509	0.145371	0.0914694	0.11323	0.0863704	0.0249996	0.0232964	0.0257475	0.0425303	0.0269429
LPC (20:4)	1.68389	1.85284	1.65605	1.82366	1.77362	1.9898	1.89897	2.04308	1.83644	2.01535	1.14655	1.09073	1.41034	1.37944	1.66035	1.1798	1.39654	1.17629	1.45467	1.61015	0.919564	1.52691	1.05954	1.2783	1.30977	1.2506	1.30896	0.985315	1.24422	1.13549
LPC (20:5)	0.0795585	0.102663	0.0708028	0.0654528	0.0606884	0.0981906	0.0944251	0.10648	0.0656594	0.107135	0.0714166	0.0807593	0.0712238	0.0963062	0.103827	0.0341697	0.0538428	0.0434954	0.0495025	0.071984	0.0811972	0.0969364	0.10541	0.116011	0.0577023	0.0794101	0.0614033	0.0901902	0.0594057	0.0847006
LPC (22:6)	0.604521	0.72878	0.508262	0.637211	0.662226	0.7056	0.800773	0.84157	0.872168	0.865873	0.54573	0.556939	0.524635	0.597088	0.649852	0.45761	0.644315	0.475219	0.542145	0.721147	0.441022	0.715909	0.601617	0.614359	0.512042	0.731169	0.653653	1.43926	0.707989	1.12404
LPC (O-16:0)	0.19695	0.18079	0.163821	0.179148	0.128965	0.156331	0.13735	0.157129	0.133002	0.147673	0.151324	0.138337	0.130504	0.132541	0.152107	0.14658	0.160104	0.17368	0.160122	0.191602	0.14343	0.180742	0.131068	0.16199	0.16167	0.277367	0.294369	0.19976	0.221751	0.208798
LPC (O-16:1)	0.025652	0.0227891	0.0227888	0.0257733	0.0205696	0.0193867	0.019609	0.0244035	0.0218392	0.0270897	0.0160832	0.0159641	0.0154155	0.0178728	0.0183436	0.0162587	0.0181804	0.0176398	0.0142616	0.0191963	0.0192775	0.0219992	0.0161436	0.020377	0.0186303	0.0277516	0.0287582	0.0230004	0.0225572	0.0261201
LPC (O-18:0)	0.0663224	0.0583928	0.0549877	0.0511548	0.0402317	0.0494483	0.04616	0.0513959	0.0334808	0.0481553	0.047426	0.0414619	0.0465193	0.0446295	0.0469596	0.0367927	0.0408187	0.0391401	0.0418569	0.0440381	0.0597367	0.0608138	0.0527354	0.062503	0.0449715	0.0791902	0.0860281	0.0463126	0.065607	0.0527965
LPC (O-18:1)	0.0830108	0.088322	0.0735228	0.0728872	0.0609218	0.0693844	0.0593262	0.0767648	0.0621246	0.0673637	0.0795182	0.0650306	0.0731806	0.0659163	0.083813	0.0756758	0.0863776	0.0819088	0.085587	0.0948138	0.0787084	0.0989195	0.0642562	0.0775163	0.0840286	0.146349	0.158975	0.117938	0.107313	0.116488
LPE (16:0)	0.260706	0.259647	0.190549	0.229799	0.180016	0.167237	0.23971	0.240329	0.29787	0.236103	0.266714	0.322887	0.214641	0.248019	0.310505	0.293086	0.340001	0.290881	0.381062	0.384537	0.313647	0.364701	0.273134	0.335421	0.258999	0.466528	0.292867	0.776377	0.366485	0.685996
LPE (16:1)	0.12706	0.157788	0.118334	0.115241	0.11202	0.0734874	0.136181	0.147397	0.0655984	0.117021	0.110428	0.151083	0.131727	0.127939	0.181317	0.046936	0.0491159	0.0587076	0.0565656	0.0702823	0.163622	0.179805	0.118563	0.178038	0.148726	0.0311226	0.0223214	0.0531344	0.039721	0.0417054
LPE (18:0)	2.45019	2.49093	1.88047	2.04479	1.67737	1.47856	1.74663	2.00927	1.95799	1.98713	1.67739	2.48708	1.72153	1.90384	2.36057	1.89888	1.88011	1.79057	2.17334	2.09256	2.07969	2.58676	1.98255	2.19571	2.19156	2.3134	1.9483	2.85199	3.22491	2.66542
LPE (18:1)	1.49595	1.65463	1.34178	1.48004	1.16737	1.10576	1.42748	1.58963	1.11534	1.56728	1.19647	1.46284	1.42342	1.65414	2.0863	1.12952	1.17053	1.17831	1.29774	1.45176	1.47201	2.14218	1.17511	1.75949	1.64978	1.23915	0.862373	1.6144	1.30889	1.36139
LPE (18:2)	0.254261	0.260182	0.207857	0.258129	0.214936	0.209895	0.224591	0.284741	0.27777	0.296979	0.193282	0.227843	0.235273	0.228291	0.302237	0.193818	0.2329	0.220368	0.277506	0.301845	0.296311	0.375993	0.265969	0.325938	0.309809	0.41508	0.293011	0.581234	0.5009	0.626086
LPE (20:4)	0.733594	0.808399	0.695658	0.786302	0.632217	0.615074	0.691166	0.7489	0.680872	0.77242	0.65496	0.823328	0.701092	0.661311	0.792116	0.641728	0.724186	0.643536	0.773912	0.753274	0.77513	0.970362	0.561186	0.790964	0.819396	0.912326	0.849502	1.04467	1.26714	1.06415
LPE (20:5)	0.0460517	0.0598009	0.0376528	0.0471498	0.0356832	0.046998	0.0456052	0.0580225	0.0483412	0.0564212	0.0377359	0.057781	0.0446512	0.0539085	0.0636687	0.0326257	0.0500974	0.0387444	0.0499297	0.0596643	0.0748076	0.0946273	0.0748664	0.0831116	0.0566118	0.0962154	0.0587393	0.145512	0.107838	0.158871
LPE (22:6)	1.00686	1.01162	0.853455	1.09154	0.832465	0.76539	0.908033	0.901485	0.900357	0.950146	0.776934	1.07642	0.846703	0.816515	1.01668	1.0076	1.07054	0.934981	1.22962	1.15157	1.05913	1.15818	0.70987	1.04889	1.06932	1.1842	1.01396	1.6586	1.35719	1.57862
LPE (O-16:1)	0.129429	0.129886	0.0989032	0.121264	0.0953579	0.0855687	0.108413	0.124354	0.118071	0.121913	0.0996731	0.108824	0.0951501	0.0981188	0.124333	0.103116	0.126474	0.115794	0.125823	0.137023	0.111528	0.13591	0.0824168	0.115012	0.108937	0.185434	0.172057	0.229721	0.191258	0.219064
LPE (O-18:0)	0.0823535	0.0670125	0.059926	0.0630107	0.0590662	0.0593927	0.0589418	0.0647145	0.0306472	0.07405	0.0624712	0.0660873	0.0516316	0.050799	0.0635358	0.0284282	0.0334741	0.0262653	0.0358177	0.0423978	0.0683972	0.0748756	0.0497893	0.0742887	0.0627045	0.0404708	0.0457358	0.0498974	0.0617368	0.0515157
LPE (O-18:1)	0.101042	0.089786	0.0763134	0.0820845	0.0681051	0.0665982	0.0759373	0.0936042	0.0661427	0.0979105	0.0737714	0.0847289	0.0666336	0.0666655	0.0840902	0.0675149	0.0805993	0.0761259	0.0868212	0.0906658	0.0837585	0.0930005	0.0671279	0.0900751	0.0764435	0.139318	0.135045	0.154373	0.165074	0.150238
LPE (O-18:2)	0.0240951	0.0327641	0.0227412	0.0265771	0.0225158	0.0202111	0.0252525	0.0298281	0.0300584	0.0309802	0.0223274	0.0239647	0.0222045	0.0209427	0.0299464	0.020689	0.0309748	0.0239502	0.0287526	0.0306411	0.0221838	0.0331087	0.0165234	0.0271298	0.022726	0.0420308	0.0408799	0.051702	0.0459285	0.0528979
LPE (O-20:0)	0.0123559	0.0113609	0.00944407	0.0119118	0.00719352	0.0101851	0.0124543	0.0119425	0.0028878	0.0104673	0.0117509	0.0147696	0.00809941	0.0092096	0.00918315	0.00477748	0.0050503	0.00338714	0.00573248	0.00546175	0.0111893	0.00881216	0.00904727	0.0123904	0.010579	0.00661078	0.00946572	0.0113351	0.0160285	0.0119874
LPG (18:1)	0.0916598	0.109947	0.113684	0.124729	0.110067	0.147524	0.175502	0.129674	0.173531	0.157484	0.0697609	0.0691489	0.075713	0.0835689	0.118253	0.0524409	0.0543204	0.0688129	0.0630379	0.0629261	0.111081	0.102267	0.0566386	0.103172	0.0885162	0.092397	0.098106	0.0927374	0.0534312	0.0722377
LPG (22:6)	0.225428	0.0309581	0.159214	0.219184	0.215161	0.260717	0.0514241	0.264581	0.33492	0.0695052	0.0238936	0.137401	0.11629	0.111348	0.160484	0.13633	0.036645	0.0233458	0.0265985	0.0269979	0.176443	0.189581	0.126919	0.0373236	0.120255	0.166769	0.0406916	0.0835605	0.138928	0.11056
LPI (16:0)	0.98687	1.23446	0.988456	1.11146	0.711155	0.598551	1.01142	1.01923	0.710773	0.868103	0.909499	0.977065	0.825002	0.934332	1.00919	0.60815	0.692383	0.644718	0.865159	0.903729	0.973405	0.904977	0.592643	0.999929	0.873256	0.712575	0.558121	0.767044	0.568348	0.849842
LPI (17:0)	0.0693438	0.0748851	0.061376	0.0739093	0.0490549	0.051221	0.0643716	0.075743	0.0541376	0.0842171	0.0435015	0.0421495	0.0531227	0.0539527	0.0700144	0.0439129	0.0504423	0.0436782	0.0692714	0.0724534	0.0512852	0.0439871	0.0325777	0.0528517	0.0435131	0.0596668	0.0476618	0.075019	0.0501675	0.0671938
LPI (18:0)	0.101756	0.112267	0.0826132	0.102345	0.081803	0.0718156	0.114541	0.13789	0.165634	0.143895	0.0684521	0.0658573	0.0800881	0.0955828	0.132065	0.0814167	0.108407	0.074416	0.140792	0.161033	0.0970904	0.111855	0.0827975	0.104716	0.082284	0.186128	0.122354	0.362163	0.135619	0.288279
LPI (18:1)	0.0285	0.045567	0.0366533	0.0396572	0.0299429	0.0172087	0.034386	0.0520578	0.0165559	0.0443327	0.0231297	0.0290698	0.0333758	0.0384452	0.0422745	0.00844027	0.0118071	0.0129197	0.0135877	0.0150378	0.03821	0.0406658	0.027423	0.0435683	0.0331313	0.0203761	0.0166864	0.0241402	0.0169541	0.0253024
LPI (18:2)	0.03431	0.0533277	0.0345136	0.0368039	0.0277462	0.0138714	0.0262171	0.0448851	0.0247691	0.0435881	0.0213555	0.0172154	0.0344828	0.034775	0.0338274	0.0190996	0.0220455	0.0214085	0.0263358	0.0279851	0.0358035	0.0491731	0.0307792	0.0405253	0.0348007	0.0501837	0.0343624	0.04647	0.0393727	0.0523203
LPI (20:3)	0.082224	0.191246	0.118778	0.0986454	0.083908	0.0459717	0.123227	0.157238	0.0599501	0.131584	0.0666015	0.0851274	0.101574	0.156543	0.146056	0.026039	0.039393	0.0349769	0.0434965	0.049997	0.113421	0.198286	0.0999854	0.165425	0.101443	0.0178251	0.0150651	0.0180536	0.0187344	0.0156044
LPI (20:4)	0.980935	0.344833	1.14582	0.254728	0.175757	0.118546	0.198551	0.304135	0.293522	0.278149	0.171817	0.794996	0.246247	0.177886	0.289189	0.25936	0.306684	0.223588	0.383687	0.394725	0.25122	0.365041	0.255366	0.272769	0.224715	0.481003	0.329469	0.923212	0.331604	0.732075
LPI (22:6)	0.0173254	0.0314904	0.089575	0.0230097	0.015924	0.00885158	0.0182898	0.0291462	0.0131535	0.0271888	0.0122816	0.0530209	0.0177741	0.0244323	0.0250099	0.00866372	0.0133059	0.0103201	0.0145407	0.0172939	0.0210801	0.0339786	0.0221153	0.0269755	0.0173895	0.0175324	0.013145	0.0264081	0.0130647	0.0225136
LPS (16:0)	0.119628	0.137352	0.118425	0.124197	0.092516	0.0965995	0.116734	0.137687	0.121941	0.114392	0.123492	0.128744	0.109712	0.111498	0.141292	0.104879	0.130202	0.101911	0.137695	0.137953	0.133834	0.142087	0.0825257	0.130627	0.102927	0.119099	0.0928623	0.133331	0.0847275	0.130866
LPS (20:4)	0.0664143	0.139541	0.102076	0.0934492	0.0759701	0.0697219	0.082969	0.0999186	0.104731	0.106572	0.0792865	0.0603193	0.094531	0.10701	0.136049	0.0882366	0.102681	0.0921097	0.159648	0.154684	0.0647938	0.110491	0.0588147	0.0906906	0.0871571	0.119226	0.107383	0.127908	0.105076	0.141985
LPS (22:6)	0.186033	0.283223	0.201591	0.22323	0.159006	0.144372	0.191237	0.224892	0.161277	0.227294	0.186104	0.17145	0.230078	0.234037	0.284101	0.161323	0.158252	0.173002	0.210935	0.234684	0.23136	0.250137	0.170931	0.276552	0.226116	0.163981	0.162303	0.204085	0.150239	0.215443
FA 14:0	0.21338	0.158831	0.172414	0.157754	0.168131	0.18828	0.205593	0.200742	0.183996	0.204961	0.192533	0.317237	0.177472	0.193031	0.196503	0.206491	0.1836	0.18827	0.200573	0.173387	0.199668	0.208181	0.189526	0.187832	0.200667	0.188971	0.203229	0.205169	0.337194	0.204432
FA 16:0	13.774	11.9656	12.7326	10.9219	10.8373	11.3908	10.9435	11.4806	10.749	11.5876	11.1222	14.5332	13.2669	14.3428	12.6908	16.7022	12.3494	14.0754	15.6706	12.654	15.8089	14.7667	13.4352	13.8302	13.5857	16.3449	17.4145	18.4069	21.5696	18.0552
FA 16:1	0.015483	0.0135793	0.018004	0.0162065	0.0174607	0.0227789	0.0193429	0.0191404	0.0170933	0.0166263	0.01914	0.0294523	0.0180098	0.0195484	0.0190235	0.0176273	0.0148388	0.0169106	0.0164273	0.0137104	0.0219253	0.0192462	0.0155515	0.016424	0.0148723	0.519129	0.0109711	0.0158577	0.0190989	0.0125552
FA 17:0	0.194715	0.18133	0.201278	0.178411	0.166141	0.177824	0.177829	0.182739	0.167915	0.187092	0.16931	0.204481	0.186758	0.191605	0.202589	0.220538	0.191065	0.200099	0.212468	0.18981	0.235267	0.215545	0.200667	0.206994	0.197101	0.239134	0.254294	0.248924	0.262151	0.2564
FA 18:0	16.2443	15.3485	14.5977	13.0488	13.5878	13.6018	14.0546	14.3932	13.6289	14.4505	12.9187	17.9462	14.2224	15.279	14.85	16.0331	14.522	16.1732	15.4773	13.9168	16.744	16.9659	15.4072	16.3534	15.6474	16.7211	18.8566	18.8631	24.8493	18.7726
FA 18:1	4.56579	6.15143	4.70822	3.74186	2.497	3.84756	2.75611	3.24861	2.053	2.62239	3.85984	3.78837	7.46361	10.2308	6.45601	8.05757	3.21683	4.89987	6.50478	4.3357	8.65284	8.07107	5.0412	5.55522	5.39216	4.96348	4.17718	6.45341	4.15334	4.32819
FA 18:2	3.61501	4.03784	2.93645	2.69035	1.86995	2.29108	1.89995	2.51022	1.96591	2.22837	2.37473	2.45406	4.95105	6.2704	4.46679	7.82823	2.87798	4.89679	6.9676	4.17871	6.14539	5.20411	3.93102	4.10025	4.10256	5.14224	4.28671	7.63186	4.28881	4.73438
FA 18:3	0.24127	0.2298	0.17058	0.173938	0.130766	0.149855	0.106365	0.15176	0.0954969	0.121488	0.143227	0.129503	0.291308	0.364165	0.240103	0.409838	0.123446	0.237658	0.366818	0.20568	0.365269	0.28969	0.21179	0.237986	0.216737	0.198063	0.166633	0.338344	0.156877	0.189979
FA 19:0	0.0318893	0.0335216	0.0444035	0.0281629	0.0242426	0.0262303	0.0285422	0.0294599	0.0254778	0.0301354	0.0255313	0.0301683	0.0325905	0.0320565	0.0298652	0.0346173	0.027926	0.0304207	0.0346062	0.0297328	0.0405328	0.0387492	0.0300184	0.0467389	0.0302105	0.0354027	0.0365933	0.0380949	0.0368816	0.0387391
FA 19:1	0.0244165	0.0361303	0.0278426	0.0196107	0.0121846	0.0220397	0.0144974	0.0204658	0.0124656	0.0153812	0.0205339	0.0195724	0.0331431	0.042841	0.0291262	0.0370624	0.0185743	0.0286131	0.0370788	0.0234279	0.0537944	0.0392438	0.0226606	0.0296983	0.0247485	0.0347936	0.0284451	0.0414935	0.0226868	0.0315155
FA 20:0	0.690887	0.566143	0.590243	0.532309	0.502313	0.516373	0.497057	0.516651	0.499991	0.526773	0.471418	0.538664	0.51506	0.558961	0.50764	0.562986	0.49756	0.549365	0.585695	0.491552	0.689767	0.635983	0.560752	0.634775	0.578093	0.66363	0.677854	0.783998	0.776045	0.717021
FA 20:1	0.338755	0.48894	0.393273	0.287681	0.187199	0.255409	0.216821	0.244007	0.151658	0.21	0.243627	0.279099	0.357662	0.508789	0.335145	0.305669	0.150005	0.256802	0.303869	0.204755	0.530882	0.500897	0.252319	0.376783	0.315306	0.291254	0.251757	0.325154	0.240183	0.265222
FA 20:2	0.246098	0.383114	0.284051	0.198153	0.118424	0.175548	0.12641	0.177504	0.111039	0.135228	0.238807	0.234539	0.321211	0.375981	0.271644	0.269275	0.140896	0.257526	0.22184	0.198537	0.398846	0.393572	0.23651	0.282882	0.285422	0.223669	0.214085	0.186728	0.164188	0.176778
FA 20:3	0.383363	0.679112	0.483042	0.295736	0.185953	0.309882	0.224498	0.309946	0.169019	0.235207	0.390796	0.36925	0.666403	0.762898	0.563048	0.473914	0.237243	0.38173	0.400643	0.339325	0.785941	0.782152	0.566994	0.598672	0.553958	0.288306	0.260857	0.219415	0.246129	0.202847
FA 20:4	1.44413	2.63107	1.83739	1.16799	0.730003	1.30817	0.940192	1.31369	1.15315	1.11045	1.83059	1.3704	3.12061	3.21542	2.68164	5.18196	2.35384	3.49164	4.66707	3.2191	3.06754	3.12702	2.45107	2.21771	2.48224	4.86904	3.87676	4.75781	2.65942	4.05206
FA 20:5	0.684642	1.04528	0.715048	0.559624	0.365161	0.71842	0.390275	0.535913	0.387246	0.419489	0.765828	0.73785	0.967803	1.30353	0.931787	1.16306	0.589977	0.84406	1.11555	0.789661	1.40673	1.22878	1.08591	1.12576	0.853181	0.982176	0.614909	1.02175	0.446798	0.818543
FA 22:0	0.244265	0.220243	0.00312425	0.19463	0.172146	0.198986	0.184898	0.157716	0.122612	0.00408205	0.166392	0.192667	0.152667	0.193817	0.162257	0.143572	0.113309	0.140518	0.144602	0.125321	0.235567	0.195209	0.164	0.167351	0.181133	0.15274	0.00461266	0.1701	0.00656363	0.167709
FA 22:1	0.117831	0.199021	0.142859	0.102895	0.0783452	0.132088	0.141107	0.100196	0.0495255	0.0851937	0.091656	0.136858	0.102691	0.160601	0.106347	0.0498751	0.0295783	0.043863	0.033877	0.0298023	0.143095	0.167195	0.0764219	0.107732	0.114789	0.0310015	0.0367467	0.0293475	0.033521	0.0297129
FA 22:4	0.0543821	0.0762495	0.0559658	0.042146	0.0246785	0.0401145	0.0282613	0.0396419	0.0260555	0.0300862	0.0474855	0.037656	0.0704903	0.0836674	0.0532123	0.0990236	0.0468618	0.0677106	0.0827629	0.0559563	0.0863959	0.076105	0.0443108	0.0499117	0.0528433	0.0777159	0.0846599	0.0838535	0.0452734	0.0696988
FA 22:5	0.320746	0.416145	0.282883	0.242726	0.13148	0.222362	0.142787	0.181534	0.135188	0.157175	0.20984	0.187822	0.42649	0.61945	0.312566	0.665513	0.200514	0.398452	0.525115	0.296907	0.674422	0.520141	0.353446	0.332194	0.309346	0.323703	0.312591	0.566546	0.169386	0.274489
FA 22:6	1.86299	2.42373	1.92648	1.48455	1.03554	1.61292	1.10491	1.48006	1.2633	1.25986	1.48156	1.25753	2.23224	2.67313	1.9013	3.93438	1.79396	2.83838	3.42386	2.42814	2.99738	2.56738	1.84875	1.84556	1.87822	3.21407	2.90575	4.7275	1.94679	3.1378
FA 24:0	0.0924732	0.0719876	0.0863159	0.0604274	0.0516828	0.0600054	0.0636126	0.0561707	0.0388937	0.0608498	0.0642378	0.106369	0.0451827	0.061023	0.0614425	0.0642042	0.0494555	0.066184	0.054455	0.050738	0.112517	0.0748024	0.0680393	0.0779489	0.0753749	0.0639074	0.076054	0.0679579	0.102299	0.0870283
FA 24:1	0.144605	0.161038	0.15476	0.124052	0.109161	0.134984	0.13732	0.124119	0.0663821	0.126933	0.133663	0.129521	0.120061	0.151413	0.128337	0.0831058	0.0701577	0.0822031	0.0936788	0.0950439	0.148088	0.174443	0.102158	0.137696	0.143425	0.146217	0.18303	0.120702	0.141362	0.126072
Cer (31:3;4O)	0.0267075	0.027464	0.0288226	0.0288801	0.028299	0.0291498	0.0235034	0.0251801	0.0271354	0.0416858	0.0250139	0.0250441	0.030965	0.0333289	0.034883	0.028221	0.0255929	0.0291987	0.0325252	0.0250567	0.0427563	0.0397581	0.0428596	0.0453122	0.0301864	0.0364259	0.0295542	0.0286024	0.0372299	0.0329358
Cer (32:1;5O)	0.360604	0.395733	0.36244	0.400524	0.363742	0.339833	0.396834	0.427235	0.299345	0.390942	0.359699	0.303223	0.431359	0.442472	0.434423	0.315561	0.274425	0.319278	0.311785	0.344184	0.472316	0.49039	0.404153	0.537279	0.375504	0.310331	0.259855	0.26793	0.21726	0.260112
Cer (39:1;2O)	0.599211	0.541626	0.591808	0.705957	0.573854	0.320737	0.450911	0.538714	0.339417	0.539941	0.357728	0.440513	0.438282	0.541797	0.584986	0.365045	0.304368	0.29392	0.363009	0.398633	0.712393	0.667769	0.470361	0.693694	0.547825	0.328681	0.245274	0.214648	0.336233	0.250103
Cer (40:0;2O)	0.464144	0.339336	0.322722	0.478754	0.293289	0.296201	0.258924	0.273013	0.235647	0.220859	0.258883	0.263291	0.335126	0.311805	0.276816	0.177415	0.191616	0.0802911	0.16892	0.17207	0.509434	0.357077	0.232456	0.341906	0.209208	0.070198	0.056303	0.0621504	0.0817463	0.0727902
Cer (40:1;2O)	7.44068	6.64047	7.00069	8.36808	6.64667	4.72606	5.64173	6.17627	5.10236	6.16346	5.11048	6.30855	5.52353	6.87776	7.06314	4.79111	4.26502	4.24221	4.51443	5.05319	8.3021	7.6987	5.87591	8.38084	7.12529	3.67514	3.1211	2.75616	3.9259	2.98178
Cer (40:2;2O)	1.23481	1.62562	1.6569	1.82567	1.56145	0.87323	1.36091	1.52811	1.11868	1.2126	1.04461	1.23631	1.52236	1.64751	1.78739	0.819051	0.805615	0.955181	0.782962	0.980128	1.83936	2.4789	1.15278	2.1557	1.62818	0.551579	0.437753	0.394894	0.43153	0.378823
Cer (41:1;2O)	3.62709	3.17312	3.77357	4.5301	3.27139	2.38872	2.80758	3.86093	2.25364	3.78761	2.62679	0.0211571	3.47596	3.56958	4.12071	2.06847	2.39404	0.0180383	2.82615	0.0220094	4.33771	4.54372	3.45664	5.36516	3.63864	3.23485	2.60971	2.38409	3.17345	2.50649
Cer (41:2;2O)	0.823775	0.897344	0.998489	1.05434	0.863233	0.510105	0.754541	1.0067	0.514892	0.94825	0.610962	0.651974	0.835809	0.93265	1.03575	0.475887	0.521414	0.572512	0.604711	0.688856	1.06653	1.15746	0.711967	1.2923	0.918535	0.864671	0.653941	0.605004	0.836833	0.626167
Cer (42:0;2O)	0.325227	0.214841	0.234291	0.291574	0.179079	0.189645	0.184834	0.204079	0.143367	0.18064	0.199135	0.210554	0.227982	0.202747	0.196658	0.102234	0.144794	0.0655564	0.137823	0.144	0.342337	0.240861	0.174071	0.269705	0.163205	0.0847862	0.0719816	0.0697047	0.0925013	0.0847107
Cer (42:0;5O)	0.442409	0.30653	0.301097	0.435519	0.252445	0.264955	0.231941	0.238033	0.213435	0.189157	0.231418	0.217122	0.277641	0.260959	0.237309	0.149647	0.164774	0.0647145	0.154742	0.15045	0.454349	0.302806	0.204688	0.295549	0.183352	0.05361	0.0512425	0.0491752	0.0632426	0.0573534
Cer (42:1;2O)	0.469156	0.305404	0.360185	0.459862	0.31727	0.329426	0.306342	0.396614	0.331868	0.284604	0.258143	0.219876	0.477904	0.3645	0.349675	0.265965	0.304477	0.0999729	0.280291	0.376711	0.518179	0.47901	0.238373	0.391886	0.201929	0.15028	0.34362	0.160894	0.147013	0.156466
Cer (42:1;3O)	0.297185	0.264016	0.326239	0.335544	0.249568	0.210716	0.252435	0.288323	0.126713	0.311837	0.235084	0.29007	0.25165	0.297001	0.334105	0.0911556	0.104684	0.0948598	0.119654	0.137311	0.33677	0.311686	0.229749	0.434017	0.255716	0.134627	0.10938	0.0901512	0.143759	0.105904
Cer (42:1;4O)	0.152612	0.147821	0.18888	0.251543	0.210068	0.250963	0.303195	0.455959	0.299246	0.471124	0.352945	0.371165	0.391442	0.432354	0.524887	0.281806	0.319805	0.252069	0.322202	0.349199	0.486261	0.49291	0.378229	0.591678	0.378125	0.300823	0.248081	0.194302	0.243605	0.176622
Cer (42:1;5O)	4.34929	3.95224	3.94811	4.75231	3.60181	2.59446	3.31819	3.55022	2.87783	3.22304	2.9525	3.53534	3.08826	3.88998	3.93133	2.55615	2.3832	2.24402	2.57676	2.87697	4.75803	4.2394	3.18724	4.68464	3.90141	2.06913	1.76469	1.50759	1.97985	1.65887
Cer (42:2;2O)	1.6016	1.23366	1.38072	1.54469	1.22578	0.902714	1.08258	1.34978	0.826755	1.27926	1.19149	1.34171	1.25132	1.38438	1.45066	0.849145	0.86131	0.967705	0.951445	1.17623	1.93288	1.7257	1.22834	2.04638	1.47988	1.2203	1.03234	0.875581	1.12588	0.979766
Cer (42:3;2O)	2.2518	2.26004	2.45524	2.50313	2.23673	1.5924	1.84934	2.64477	1.79295	2.43013	2.01107	1.95769	2.5114	2.39627	2.94062	1.89187	1.99613	2.15921	2.25886	2.56501	2.91237	3.36825	2.2092	3.53427	2.55989	3.09793	2.79855	2.67306	2.83109	2.50125
Cer (43:1;2O)	0.417557	0.395171	0.465477	0.654083	0.312317	0.224826	0.37342	0.374464	0.219991	0.401382	0.322745	0.368161	0.31412	0.378222	0.344403	0.160778	0.2483	0.203424	0.225494	0.283469	0.548495	0.431536	0.274785	0.59919	0.455878	0.254409	0.204358	0.150447	0.222459	0.173563
Cer (43:1;3O)	0.0384837	0.0324997	0.0191372	0.0527615	0.0185434	0.0263816	0.0275417	0.0354314	0.276882	0.0541796	0.0263639	0.0294747	0.0693802	0.0411959	0.0624023	0.0229633	0.0286467	0.0139667	0.0485109	0.0281728	0.0477845	0.0432626	0.0250369	0.0360742	0.0219396	0.0178775	0.0123058	0.0206579	0.0156637	0.0109868
Cer (43:1;5O)	0.293189	0.27582	0.330058	0.495443	0.334777	0.428093	0.596172	0.702272	0.554327	0.803546	0.71054	0.731123	0.673048	0.814504	0.805306	0.469485	0.539652	0.470138	0.514268	0.633259	0.88212	0.78248	0.611457	0.907155	0.711936	0.4057	0.361108	0.303399	0.339023	0.28046
Cer (43:2;3O)	0.356303	0.399413	0.4812	0.608359	0.51711	0.712215	0.830585	1.18991	0.837624	1.17367	1.02705	1.03823	1.06831	1.21494	1.35067	0.851879	0.916867	0.897129	1.00613	1.09569	1.27657	1.36408	0.905865	1.33955	0.965616	0.839354	0.754465	0.645161	0.776271	0.579234
Cer (43:2;5O)	0.434735	0.471375	0.521571	0.577229	0.476794	0.267841	0.388696	0.521877	0.279231	0.522896	0.35108	0.370605	0.464166	0.48555	0.548281	0.270042	0.295174	0.311192	0.327992	0.363916	0.5929	0.631888	0.366771	0.707089	0.481576	0.449696	0.337665	0.302316	0.403216	0.32846
Cer (43:3;4O)	0.102911	0.127603	0.149549	0.176645	0.165206	0.19943	0.244563	0.347086	0.27837	0.360244	0.295326	0.258184	0.339378	0.336319	0.425381	0.30432	0.341159	0.339205	0.346784	0.401532	0.371511	0.413328	0.27566	0.431985	0.295757	0.374336	0.329751	0.259939	0.271432	0.245516
Cer (44:1;5O)	4.93547	4.14147	4.4841	5.25755	3.86765	2.93315	3.83304	4.36313	3.04516	4.29801	3.53263	4.43605	3.92924	4.2674	4.36367	2.76986	3.11049	2.72322	3.51207	3.89158	5.53895	5.31187	3.82593	6.28876	4.48571	3.148	2.77868	2.51961	3.45687	2.67957
Cer (44:2;5O)	5.00804	4.61314	5.3926	5.90483	4.69514	3.59766	4.18211	5.50629	3.6386	5.28952	4.55789	4.55701	4.95797	5.22461	5.96968	3.52139	4.00687	3.82277	4.36585	5.0675	6.1571	6.80467	4.67048	6.94682	5.35331	5.00414	4.29408	4.31131	5.19061	4.12745
HexCer (34:0;5O)	4.3377	3.71649	4.59874	4.37196	3.84397	4.36983	3.65788	3.73355	4.04941	4.28383	3.83187	5.0064	3.66336	3.83843	4.1403	3.33395	3.45644	2.97345	3.9779	4.08688	4.20729	3.68024	3.7192	3.58386	3.41894	4.43047	4.27601	2.7239	6.4181	4.19555
HexCer (34:1;2O)	9.40017	6.002	7.35424	7.15384	6.164	8.46305	5.50714	5.82821	11.2414	7.11073	7.21172	8.29288	6.07765	7.728	6.6201	15.5708	19.4846	14.9456	24.4843	21.6757	5.62942	6.58053	5.69698	4.96617	6.2764	40.4543	57.6436	40.9635	63.1278	43.3806
HexCer (40:1;2O)	68.6344	78.165	78.7759	68.7272	64.1781	66.0877	63.807	54.0483	100.095	60.3108	56.926	79.1676	50.4131	70.4377	58.5026	81.6707	88.1634	70.1713	92.7263	88.0188	53.513	70.4273	46.0979	48.7765	55.3308	79.6602	83.8418	56.9167	122.18	68.0675
HexCer (41:1;2O)	24.3577	26.1601	29.3631	27.7057	25.6797	24.3188	22.4969	24.1468	24.8303	26.1953	25.5627	32.6027	23.82	31.4528	24.7034	23.5049	29.1312	20.2063	35.0233	30.6856	20.292	29.2627	20.7292	20.332	21.7773	32.2999	37.1227	31.9946	61.3997	32.0959
HexCer (42:1;2O)	58.4148	52.4258	57.775	57.1679	45.6151	45.1806	42.8369	43.6923	53.7467	45.9873	48.6818	58.4952	41.3061	49.9979	43.0155	48.9884	60.4628	51.3723	67.1893	69.4622	43.8318	51.535	36.1006	42.9376	46.9301	71.9917	84.2643	60.2153	113.396	70.8824
HexCer (42:2;2O)	43.1621	44.4639	50.1513	43.4009	42.9583	42.8519	39.332	40.6862	50.8527	45.0722	41.2962	52.5395	41.546	47.1672	43.6476	48.9354	62.3052	53.7551	68.1147	66.4098	33.5884	49.7774	31.0454	34.5955	40.327	89.3585	102.864	70.7291	137.34	78.5655
HexCer (43:1;3O)	2.05988	2.22984	2.8318	3.05552	2.76795	5.09006	4.99759	5.15388	7.81456	5.68128	7.11429	7.44841	5.17945	6.5988	5.92996	7.71635	9.54833	7.88923	9.91389	10.0517	5.12361	6.05649	4.13494	4.74872	5.05111	7.59379	8.93644	5.56116	9.74189	6.08932
SM (34:2;2O)	4.12854	4.55806	3.98702	3.48383	3.63584	4.02852	3.50843	3.68884	4.39229	3.40628	3.18601	2.31119	3.41432	2.8878	3.51987	3.48188	4.14514	3.771	4.48024	4.37054	4.39218	3.60123	2.7543	4.14584	3.16021	6.47656	5.24167	4.47957	2.8465	5.04498
SM (35:1;2O)	0.172135	0.165898	0.188525	0.170025	0.194252	0.195383	0.12863	0.196148	0.128415	0.165449	0.14274	0.129784	0.1412	0.136758	0.149354	0.188204	0.178832	0.152576	0.303827	0.188488	0.162224	0.156428	0.151411	0.182166	0.156436	0.373556	0.323955	0.389614	0.346727	0.361683
SM (36:1;2O)	0.138763	0.1049	0.0693589	0.129902	0.0828576	0.119164	0.0941953	0.129741	0.0935637	0.104194	0.0897982	0.107321	0.0543795	0.101902	0.102411	0.0853385	0.0955914	0.092548	0.0995309	0.0645405	0.100016	0.13587	0.101636	0.102196	0.132242	0.137847	0.155351	0.140979	0.197046	0.128746
SM (36:2;2O)	0.064253	0.0610797	0.0535494	0.0627067	0.0663997	0.0684535	0.0589545	0.0652429	0.0845014	0.065126	0.0488582	0.0598013	0.0406255	0.0480245	0.0540196	0.116021	0.126725	0.0782713	0.148421	0.135325	0.0498964	0.0574325	0.0581459	0.0665833	0.0610667	0.181781	0.140213	0.238014	0.144229	0.219697
SM (38:1;2O)	0.407518	0.405049	0.368982	0.294928	0.384031	0.502462	0.470559	0.44309	0.408046	0.374691	0.390542	0.512142	0.385099	0.378371	0.466405	0.458233	0.45152	0.391753	0.351911	0.349751	0.605632	0.402014	0.440481	0.439229	0.426187	0.352579	0.282638	0.242407	0.375774	0.340316
SM (38:2;2O)	0.00874445	0.0087164	0.00128837	0.0613338	0.00602074	0.00703907	0.0647038	0.00396814	0.0058718	0.0060685	0.00847408	0.0275064	0.006417	0.00256024	0.00551291	0.0162712	0.0140996	0.017907	0.00821559	0.0119649	0.0993588	0.0190793	0.014306	0.0127836	0.00423994	0.0139519	0.00677951	0.0514582	0.0157059	0.0153945
SM (40:1;2O)	26.6797	28.3765	26.2549	23.897	23.4439	24.1406	24.312	23.1871	19.0422	21.728	23.9541	30.0275	22.4321	24.2009	24.6403	17.7036	19.9773	18.4187	18.739	18.221	33.7019	26.9848	21.9614	30.6572	24.0638	17.218	14.4979	12.1554	17.4296	14.2345
SM (40:2;2O)	1.24339	1.83956	1.64073	1.55568	1.71534	1.6767	1.98149	1.79577	2.00019	1.49195	1.54206	1.83078	1.59547	1.57318	1.6726	1.48813	1.56889	2.22134	1.36727	1.57311	2.31537	2.39681	1.3064	2.23431	1.7866	1.08372	0.813319	0.630234	0.802633	0.839583
SM (41:1;2O)	33.8626	35.087	33.9585	32.4759	29.761	30.08	29.4915	32.0133	24.5839	28.1663	27.6708	30.1461	29.5736	28.2734	31.0841	21.485	25.9909	22.0931	26.0395	24.6031	39.985	32.5894	26.6851	38.0421	28.5215	26.0161	21.2408	18.9171	21.9542	20.8119
SM (41:2;2O)	4.23909	4.58234	4.53008	3.96564	4.31176	4.65194	4.61044	4.75527	4.31519	4.56947	3.82303	4.178	4.43063	3.68637	4.38412	4.11895	5.10028	5.15084	4.79808	4.63789	5.7001	5.20977	3.71241	5.93891	4.29089	5.80009	4.26607	3.37808	4.44473	4.36189
SM (42:1;2O)	46.8213	51.3417	49.8676	44.6904	42.7496	40.4598	42.247	44.2547	31.2432	41.1349	44.1464	49.4011	41.9476	41.8211	43.6453	29.6816	35.9165	32.1688	33.9726	34.4142	58.9451	48.9041	40.1381	56.2968	45.553	32.2326	27.6395	24.0378	30.8735	25.6048
SM (42:2;2O)	31.9528	30.585	31.3323	30.0634	27.3573	28.2206	29.4859	31.6425	21.3794	28.9381	30.9816	33.757	29.294	28.5631	29.9859	20.4696	26.3378	24.0104	23.8449	24.7959	37.9822	33.6387	26.5421	38.4325	30.6882	25.2102	21.5085	18.8884	26.1708	19.7145
SM (42:3;2O)	2.66441	2.93052	2.74133	2.50859	2.85136	3.39855	2.9833	3.05319	2.94919	2.60769	2.75639	2.61179	2.827	2.36859	2.77658	3.10882	3.98205	4.20001	3.48684	3.51326	3.25348	3.21927	2.33844	3.21029	2.6651	4.12846	3.37271	2.95912	3.34584	3.04041
SM (43:1;2O)	5.57097	5.74419	6.14748	6.40511	4.53792	5.18407	4.89528	5.64823	3.59272	4.92771	4.42638	4.03888	4.80878	4.00361	4.80413	2.85751	4.03727	3.07552	4.08109	3.87625	6.18828	4.98287	4.25378	6.85829	4.41334	4.44534	3.34595	2.51628	2.81539	3.09231
CE (18:1)	11.638	14.435	18.3018	11.8988	13.5541	11.0742	13.395	75.7257	11.2117	13.3367	16.4306	25.1941	10.3857	10.1687	67.8276	9.10875	6.03202	6.54592	6.70273	9.60342	11.9027	17.143	13.4876	13.6714	19.3822	12.5844	81.7765	8.8907	100.029	73.0564
CE (18:2)	41.5432	36.7738	41.0675	35.2138	37.2219	34.3893	36.1474	197.222	41.2404	37.5083	46.5401	57.2903	38.1609	34.9892	175.266	37.855	29.9216	39.51	36.3392	39.6696	35.0801	47.7586	34.8127	34.5379	40.1178	44.6738	365.327	41.8026	350.152	225.195
CE (20:3)	3.18521	3.96911	5.33864	2.85251	3.76189	2.97665	3.66979	21.1293	3.92317	4.72749	4.95448	8.19876	3.51972	2.58954	12.1104	3.85997	4.07891	3.31806	4.86581	5.33583	2.76409	4.2161	3.02448	3.7933	4.19385	2.72068	18.9971	1.22932	17.1925	9.42257
CE (20:4)	12.9677	13.0722	18.1919	15.3524	14.3591	17.7758	13.1686	70.7567	16.4229	14.5881	17.9834	25.4323	10.7052	8.94084	76.5721	31.3347	18.9138	27.4633	28.2407	30.7056	8.94802	10.9413	8.90973	10.6102	14.4772	28.1726	218.917	28.0719	143.627	100.239
CE (20:5)	3.99815	4.4621	5.36338	4.32665	3.10871	4.74385	3.63694	22.2274	4.42912	3.8423	4.3059	5.74666	3.29898	3.16507	16.9016	3.42413	3.9469	5.0354	3.96943	4.75889	4.08493	4.03155	3.81635	5.29169	4.45667	5.06391	38.857	3.0053	24.145	18.2857
CE (22:6)	14.0444	12.4674	16.682	12.7683	12.0238	15.7224	11.7282	63.4224	18.8161	11.2593	16.0246	20.2165	11.2857	10.1352	70.0195	26.1833	19.539	27.5468	25.176	27.3852	13.8396	14.8953	10.5023	13.5237	13.379	34.952	185.88	33.3662	156.192	112.254
TG (12:0/14:0/16:1)	1.68482	0.532218	0.877538	1.65678	0.621797	0.221684	0.880642	0.442904	0.840527	0.40867	2.89434	1.83722	0.629105	1.25683	1.12784	7.62663	0.451471	0.110091	1.96867	0.696602	5.03492	0.83942	0.436044	0.721132	0.47166	0.421569	0.277345	0.535744	0.274188	0.34351
TG (12:0/16:1/16:1)	4.06321	1.57204	1.95746	3.9525	2.19688	0.466921	1.48904	1.81144	4.0679	1.16663	2.8557	2.06137	1.65417	3.15243	2.36164	15.0505	1.86313	0.63973	11.4475	3.88368	7.33858	2.65456	1.59166	2.02888	2.32122	3.69324	2.01879	3.75022	1.08466	2.90506
TG (14:1/16:0/16:1)	2.33971	2.68568	2.46027	3.69285	3.07964	0.454699	1.42195	2.46784	4.13513	1.25245	2.19655	4.7788	2.30913	4.83354	3.74828	25.3313	1.47669	0.700465	9.75432	3.36609	7.90783	6.67207	2.83208	2.48343	3.28209	1.05077	3.63079	4.17863	1.27252	2.50189
TG (14:0/16:1/16:2)	3.20852	2.01219	1.85269	3.58816	3.79704	0.232437	0.85477	2.4469	5.93887	1.60647	1.13574	1.89979	2.10974	2.64048	2.50094	18.9214	1.9136	1.07461	13.3707	5.5103	5.47661	3.79048	1.8525	1.87318	2.73676	0.896659	0.620025	4.94322	1.68075	3.93112
TG (14:0/16:0/18:1)	2.52743	5.61755	4.42932	6.65719	4.99522	1.27016	2.6089	3.73231	4.37429	2.27156	5.31487	10.8492	3.97898	7.55368	5.97481	24.151	1.8118	0.723726	5.50093	2.82918	9.20602	10.3242	4.1814	4.34907	5.53937	0.372441	0.403035	0.789941	2.30375	0.690091
TG (14:0/16:1/18:1)	5.05998	11.7495	8.29677	14.2105	10.8792	3.02778	6.70549	7.11723	7.84195	4.60565	11.432	25.9506	10.077	20.7662	14.172	41.9263	2.47829	1.26637	8.16723	3.47215	23.8416	31.2028	10.1836	11.5255	14.1566	0.476866	0.448439	1.98017	2.80996	1.56201
TG (16:1/16:1/16:1)	5.63796	10.164	9.15356	15.4174	11.6128	2.3051	5.14691	8.4088	10.6561	4.23242	7.78562	16.7888	12.2148	17.1866	13.3087	48.1971	3.03477	1.58433	14.3304	6.75778	20.5717	27.672	10.2062	9.81968	14.3974	0.854207	0.745589	4.46669	3.16885	3.10335
TG (14:0/16:3/18:1)	3.71388	4.68492	4.37052	8.649	7.11306	1.16022	2.2758	5.41608	11.1788	3.54577	3.2044	5.36993	5.20852	7.44981	6.61105	17.7195	3.07823	2.12558	15.7589	7.8178	11.6006	10.1178	4.79933	4.70848	7.96389	1.33306	1.00351	6.70512	3.04669	4.38323
TG (16:0/16:0/18:1)	12.8409	20.1597	19.3219	31.4501	20.6909	5.60812	9.34818	19.6152	24.5291	16.2042	16.2196	24.6629	23.9246	28.6806	21.4208	36.6877	12.3341	7.25048	40.8494	19.2402	39.7685	43.5687	18.5724	19.2636	26.0501	4.06763	5.64089	7.73054	10.9375	7.85341
TG (16:0/16:1/18:1)	19.7476	32.1925	30.111	46.1044	33.9834	9.61531	18.3614	26.7223	35.1739	22.5198	25.8427	42.8675	31.8098	51.8761	46.3157	46.416	14.655	9.13741	35.2611	19.9323	52.2886	49.8847	24.6552	42.9152	43.4207	4.44143	5.44174	9.80036	11.9775	8.40717
TG (16:1/16:1/18:1)	22.126	32.7051	27.7222	53.4847	44.8242	10.7706	18.4824	29.709	42.7092	20.6333	23.9695	51.1781	37.8022	57.1466	50.3595	42.4712	8.50318	6.9617	31.8771	19.1465	57.6567	63.155	34.0983	33.7973	51.9298	2.95875	3.26474	6.31357	10.3747	5.3812
TG (16:1/16:1/18:2)	15.4231	22.3953	25.0288	37.8644	29.9354	6.69479	13.6897	20.7776	36.2142	15.2389	15.7521	29.6304	30.3946	35.5938	38.9014	40.3137	8.86713	6.48074	36.2404	19.5262	41.8941	56.1477	22.274	24.527	38.726	2.91112	3.16417	10.1624	8.90941	6.91826
TG (16:1/16:1/18:3)	5.66875	8.65358	9.06422	13.31	13.0896	2.18657	4.08219	8.3759	14.7892	5.43896	5.51574	10.1434	11.9863	13.0721	11.4893	10.9763	2.34429	1.71169	13.2891	6.81182	14.5774	17.2215	8.07496	9.25564	12.6583	0.803068	0.593051	4.79836	1.99329	2.97093
TG (14:1/14:1/22:5)	0.939564	0.650268	0.682324	1.10652	1.2674	0.116571	0.277535	0.929694	2.97818	0.52486	0.456238	0.574967	0.645052	0.858407	0.973032	1.57011	0.682659	0.368331	6.11354	2.25416	1.59991	1.78003	0.58035	0.748108	0.826448	0.214091	0.122102	0.317846	0.284648	0.191564
TG (16:0/17:1/18:1)	2.16547	4.29746	3.97377	4.99123	3.25848	1.30354	1.97138	2.96129	2.91114	2.46674	3.48564	6.91912	3.89871	6.44551	4.14296	3.12587	1.28168	0.719511	3.68882	1.68623	7.22667	7.68204	3.12087	4.65962	5.06228	0.382382	0.408749	0.917733	0.845239	0.685215
TG (16:0/16:0/20:1)	9.96702	13.1858	13.5417	19.3012	17.29	4.95292	7.44862	11.045	13.6593	8.02133	11.048	19.845	13.4819	24.1419	15.4918	19.9186	9.08836	4.84645	28.0197	12.8127	21.7907	24.5131	14.6413	14.8864	17.8694	3.79308	3.24581	7.64157	6.50564	5.36409
TG (O-18:0/16:0/18:1)	1.11715	0.729627	1.3472	1.00434	1.36536	0.367354	0.745581	1.41643	0.935258	1.69968	1.37178	1.61724	1.15827	1.05122	1.26526	1.04669	1.37262	0.58351	1.91825	1.88333	1.27476	1.1846	1.14793	1.6558	1.39258	0.548377	0.40528	0.257496	0.520024	0.462187
TG (16:1/18:0/18:1)	35.595	49.131	42.3344	74.9065	55.5944	18.7334	29.7704	47.828	66.0274	37.8937	31.3318	48.9079	71.6174	70.8911	67.4752	62.6116	29.2665	22.7054	83.5453	45.5688	78.105	81.3618	46.3275	57.0244	75.5595	11.4565	12.7142	26.3635	23.6785	19.8304
TG (O-18:0/16:0/18:2)	0.943767	0.90612	1.80561	1.72374	1.5016	0.39992	0.855494	1.31677	1.19075	1.46283	1.1995	1.57028	1.49882	1.20646	1.96731	1.7998	1.40255	0.827314	2.39807	2.53789	1.59847	1.48269	0.793091	1.28206	1.51023	0.661617	0.716159	0.342784	0.774774	0.621025
TG (16:1/18:1/18:1)	40.4907	51.4717	48.1813	74.7857	47.8468	19.1358	35.0373	45.5744	70.1513	37.4007	34.8701	49.8885	68.8008	97.0219	55.2288	61.761	36.2272	27.0859	77.2578	53.7392	78.6518	77.7429	39.7372	58.4816	70.7005	13.8414	16.1238	20.3094	24.7068	20.3441
TG (16:2/18:0/18:1)	1.80257	3.10607	3.36214	5.1315	4.78821	0.859508	1.57765	2.66674	7.03013	2.20489	1.79412	2.85715	3.37788	4.94907	4.7283	4.78578	1.76652	1.30936	8.60099	3.88827	5.42856	6.96408	3.07724	3.80521	6.04214	0.45198	0.496662	2.46147	0.805905	1.44478
TG (16:0/18:1/18:3)	35.608	56.2939	51.8385	77.7233	65.819	17.5269	32.812	58.865	86.6565	39.5128	32.0763	49.196	57.9777	75.1565	69.1222	77.3052	37.5357	27.6496	103.675	67.334	95.9038	109.192	51.277	51.9701	65.3173	16.7157	20.7169	24.8499	25.3663	23.4289
TG (16:3/18:1/18:1)	20.4996	27.1934	31.4276	51.9895	38.1102	10.9939	15.9895	27.2064	58.4989	26.147	17.1328	29.0039	41.6523	45.5361	42.8684	41.1465	15.882	13.303	54.067	30.6842	46.9281	62.4228	24.2187	33.3638	48.1569	6.24677	6.24081	13.9178	12.8583	11.0699
TG (16:1/18:1/18:4)	10.002	13.0041	15.3438	24.5035	21.1212	4.02271	6.65594	13.4614	27.2596	11.931	7.84595	15.9853	17.1415	19.8551	20.0355	11.7262	5.50602	4.09962	29.2907	13.9876	24.5846	34.3722	12.2808	15.8801	23.0404	1.69614	1.42156	7.81597	3.74621	4.47237
TG (16:0/16:3/20:4)	6.07024	9.90194	8.77703	13.9484	11.8776	2.64681	4.10121	9.00769	13.7171	5.99622	7.26938	11.7436	10.7108	13.4425	12.708	7.35152	3.60028	2.24577	15.0018	8.18567	15.9639	19.6511	9.08656	10.2209	12.3848	1.10887	0.788716	3.63849	1.88947	2.71068
TG (16:0/18:2/19:0)	2.92679	5.41814	5.34261	7.01716	6.04085	1.7097	3.02869	4.10043	4.90438	3.08317	4.50479	7.80893	4.26698	8.42072	6.65557	4.86679	1.98965	1.29833	7.31694	3.02776	8.30942	10.0431	5.13087	5.97154	8.04868	0.695808	0.828675	2.52561	1.28708	1.65229
TG (16:0/18:1/20:0)	3.80888	7.22421	4.72798	7.70222	6.62613	1.51112	3.75274	2.92473	3.47313	2.47838	4.85099	8.31686	3.42538	9.31444	4.87838	3.8997	1.96559	1.25499	3.98374	2.26257	9.01651	8.66474	4.57244	3.65368	5.34183	0.615291	0.619262	0.828055	1.15697	0.979359
TG (O-20:0/16:0/18:1)	0.295307	0.203028	0.660559	0.367376	0.637071	0.117389	0.242728	0.374294	0.203992	0.568053	0.450891	0.728274	0.299325	0.343596	0.560512	0.20715	0.650274	0.233887	0.580382	0.597689	0.511998	0.401202	0.374298	0.389807	0.322449	0.0857549	0.102253	0.128238	0.185798	0.0923869
TG (16:0/18:0/20:2)	16.369	25.9126	25.5408	34.398	32.969	8.33719	14.3206	21.4673	23.4899	15.5545	18.3728	29.7739	24.1231	40.5623	28.0877	20.8472	11.3062	7.97297	33.1147	16.9268	39.158	59.6105	18.379	27.7602	30.2805	5.92926	5.39107	8.22188	9.90438	8.07362
TG (18:1/18:1/18:1)	19.4873	28.2217	26.5533	44.7871	38.5816	11.8341	15.8791	0.849236	41.6507	24.5059	20.8849	30.8481	31.8132	43.0848	42.7141	31.9509	15.6302	11.2943	46.2602	25.5294	36.4633	63.7689	30.2659	28.1137	40.0882	7.73473	7.43087	0.396274	13.2179	12.7043
TG (16:1/18:1/20:2)	23.404	27.6577	29.834	39.0235	34.1781	10.6092	14.7319	30.8615	42.3781	28.0976	18.5793	30.8988	34.1737	46.5942	40.2115	33.8431	18.76	11.7932	47.3018	25.6172	56.0579	63.3412	26.8356	35.9327	48.0956	9.73603	9.32621	13.0654	15.735	12.3895
TG (16:1/18:0/20:4)	14.4147	19.6248	20.4767	33.0878	28.2169	7.30268	10.7706	21.9338	39.594	20.3907	10.682	16.8622	23.9472	22.5513	25.5535	23.8151	13.7872	10.8651	41.3613	26.4832	27.3333	44.4758	17.0418	23.4591	30.4157	10.1423	7.26614	11.9189	14.7796	13.1299
TG (16:0/18:2/20:4)	11.1841	9.01808	8.42204	12.7242	9.67497	3.48897	4.93322	7.77964	28.9494	17.0029	7.63082	12.4519	8.5987	12.9174	18.319	8.56529	5.90507	3.68951	16.0823	10.7269	15.9004	14.1818	7.3737	8.83651	22.9688	2.94361	2.84843	3.1678	1.46803	3.64942
TG (18:2/18:2/18:2)	10.3202	12.0559	11.5734	22.0059	18.1127	5.08832	7.19414	11.9217	27.6129	16.006	7.50948	10.664	14.6739	17.1304	18.658	17.8755	10.9684	8.34157	32.431	18.7852	19.8385	27.1845	10.8227	12.9177	21.8696	7.3939	5.17428	8.48848	11.9902	10.6724
TG (16:0/18:3/20:4)	15.7415	23.1587	21.9822	36.0824	24.8655	9.15962	13.9879	21.6976	31.9953	17.8893	17.0598	30.4348	26.4422	38.623	27.0644	29.2492	15.9869	12.022	50.9629	26.7246	43.1952	47.4854	25.3297	26.5556	33.9617	5.71283	5.69005	9.22236	6.54094	10.1625
TG (14:0/18:2/22:6)	11.1645	16.4878	18.075	22.5987	20.5077	4.96042	8.62558	17.4901	23.3866	11.859	8.55312	16.3144	16.1501	23.038	19.5081	11.8006	6.70037	4.8838	29.8421	14.179	30.9208	43.0836	17.2701	19.73	23.9269	1.79214	1.67658	5.37371	3.04302	4.27358
TG (16:2/18:3/20:4)	2.35568	2.80745	3.01421	3.84025	4.32999	0.609446	1.0687	2.9013	6.27815	2.45478	1.2859	2.68229	3.43396	3.33377	3.05914	3.67095	2.0362	1.20711	11.4015	4.91137	4.93063	7.6489	2.98693	3.93773	4.31133	0.982554	2.83369	2.37066	0.82261	1.97827
TG (16:0/18:1/22:0)	0.587333	1.25392	0.669864	1.01286	0.824666	0.137716	0.471822	0.277671	0.276628	0.294817	0.812778	1.33176	0.305869	0.77758	0.374655	0.394731	0.212037	0.0961885	0.375794	0.29263	0.870765	0.634827	0.426372	0.336339	0.875604	0.0527149	0.0476628	0.0492205	0.14099	0.0867324
TG (18:3/18:3/20:4)	6.39937	9.57913	9.51506	14.3163	11.6774	2.61667	3.98316	9.44804	17.597	8.63209	4.97575	6.44581	9.73527	12.7443	11.4983	10.8226	6.03499	3.91015	24.1018	13.2301	13.8653	19.1048	8.07096	9.34493	13.2024	1.5698	1.34403	4.26828	3.28284	3.9587
TG (16:2/18:0/22:0)	5.0819	8.42222	6.26296	10.4284	10.238	1.89143	4.93132	5.6046	5.82453	3.75962	5.79212	10.7613	5.90218	12.6661	7.83181	3.90837	2.29365	1.44223	4.84444	2.14144	11.4772	13.7268	5.95239	5.61911	8.68284	0.661221	0.739831	0.952892	2.03974	1.1993
TG (O-18:1/18:1/20:0)	0.167378	0.131208	0.537157	0.209012	0.35892	0.0771696	0.161254	0.219618	0.143317	0.292436	0.253403	0.538002	0.253819	0.198147	0.301532	0.157109	0.577756	0.135362	0.29427	0.394749	0.327706	0.319812	0.203163	0.291129	0.193257	0.0695442	0.0891455	0.0467674	0.112513	0.0787357
TG (16:2/18:1/22:0)	8.5089	12.5737	14.3829	21.3042	17.7365	4.01135	7.8543	11.1777	13.21	8.69107	8.73251	12.7439	13.6693	19.8068	18.1781	7.44418	3.73531	2.58123	10.2627	5.23163	20.991	29.9476	10.3537	11.7886	17.9461	1.87203	1.71547	3.53486	5.21716	3.58553
TG (18:0/18:0/20:4)	9.21405	12.692	12.6481	19.3736	17.1233	3.8766	8.59452	10.6833	18.0867	11.3485	8.8329	12.4664	12.1168	18.0283	19.6073	10.8553	6.37988	4.44894	19.1405	9.41044	18.9297	27.2314	13.0105	12.822	22.2159	2.68996	2.95472	5.32459	5.45859	5.99306
TG (18:1/18:1/20:3)	4.22208	5.15192	5.9654	2.11179	6.49702	0.735997	0.695511	5.40956	9.2671	7.51227	0.732636	1.54108	7.57298	6.46627	1.63321	3.94408	4.11909	3.0766	3.22145	5.14255	8.7029	11.2938	3.95047	5.9054	1.35213	2.09736	2.37568	1.2982	3.44027	3.61814
TG (16:1/18:0/22:6)	15.2477	20.614	24.8153	33.9149	25.3851	9.71439	11.7155	18.9829	37.4936	22.4222	15.9598	24.2539	18.7722	30.3728	30.6643	20.6463	17.4439	11.9331	48.0604	28.4075	30.8606	33.7768	18.6784	25.0059	28.7162	6.85427	7.46106	10.5841	9.00391	11.9606
TG (16:0/18:2/22:6)	28.1143	32.466	26.8865	54.4134	42.6941	13.4021	18.8582	28.0909	58.1315	35.1783	17.8142	31.13	33.0159	43.3421	41.5866	40.2306	26.0159	19.5636	81.5163	38.708	48.4723	51.9338	34.2389	28.0197	52.6027	11.1241	12.8888	16.4839	16.3095	15.8145
TG (16:1/18:2/22:6)	17.6917	21.3938	23.3325	36.2209	24.4511	7.04117	10.9561	25.6052	32.4547	16.6446	13.0972	19.4178	25.5548	30.2108	27.624	21.6889	13.0916	9.03502	45.6949	25.8204	33.3067	54.2213	21.8056	23.8179	32.6842	4.54174	4.82917	8.31796	7.61784	9.97467
TG (16:0/18:0/24:1)	0.351819	0.445143	0.472321	0.322912	0.401538	0.0636761	0.235525	0.1998	0.130343	0.156604	0.453421	1.05356	0.172016	0.381037	0.250548	0.126702	0.0989735	0.0592106	0.187269	0.13584	0.544873	0.32804	0.260671	0.28331	0.432676	0.0360097	0.0490323	0.0191766	0.119337	0.0608505
TG (18:2/18:2/22:6)	10.763	9.27333	10.7968	16.9219	14.6473	4.24467	5.26012	10.5019	19.9482	13.6818	5.71863	7.86724	11.1941	14.1175	14.8435	20.5979	12.5293	8.9462	32.6084	22.0728	16.7357	22.8181	9.58359	10.7191	16.273	6.28444	7.05663	8.87666	10.0494	10.2186
TG (18:3/20:3/20:5)	6.76956	7.56604	9.5118	10.4694	9.64317	2.52326	3.39643	8.94999	14.2173	8.52078	3.23459	4.59085	6.87447	8.91465	8.11264	10.1451	6.81754	5.04098	25.8516	14.4056	11.3619	15.5843	7.09656	7.83922	11.3965	2.35474	2.04663	4.25298	3.554	4.94519
TG (18:2/20:5/20:5)	4.05232	4.61998	5.15318	6.19523	5.59812	1.47018	1.95659	5.31814	8.02527	4.5387	3.52351	5.91217	5.02615	6.38952	5.73568	9.41059	5.93768	4.14422	16.639	10.4935	9.65346	11.1743	5.60818	6.05443	5.47948	1.26037	0.897803	1.91217	1.53764	2.54028
TG (16:0/18:1/24:1)	1.08143	1.98639	1.49345	1.86658	1.77444	0.317829	0.963339	0.816926	0.64902	0.794421	1.37483	2.35325	0.76635	1.561	1.02295	0.789125	0.457573	0.25339	0.840143	0.692602	1.79017	1.20652	0.815451	0.729167	2.01597	0.146372	0.151985	0.110198	0.458839	0.184863
TG (18:1/18:1/22:1)	2.47919	4.5908	4.01741	4.70881	5.40516	1.03453	2.67035	3.01038	3.57718	2.98557	2.65573	5.1985	3.29579	5.56256	4.07001	1.94897	1.39673	0.677229	3.11866	1.58758	5.3349	5.85632	2.41103	3.61666	5.1838	0.477518	0.484262	0.477293	1.47325	0.814182
TG (18:2/18:2/22:0)	2.37157	3.27377	3.92546	6.10005	5.30893	1.20687	2.29693	2.64354	3.4697	2.80831	2.2308	3.96659	3.01425	4.19509	4.55586	1.76532	1.0261	0.716389	2.75571	1.31353	4.76984	5.11501	2.11847	3.01342	4.4729	0.453597	0.449333	0.631066	1.34601	0.840224
TG (18:0/18:3/22:6)	6.20688	9.38955	8.87731	13.2262	10.7402	4.35247	4.57471	9.11203	14.3493	8.69427	4.46769	6.27917	9.4448	11.429	10.7941	7.14226	5.56811	3.60031	14.6459	9.13282	12.9234	16.9797	7.61825	8.79687	11.8306	3.18032	2.8791	2.73347	4.58878	4.95219
TG (18:2/20:5/22:5)	2.12983	2.09046	2.44556	3.51586	2.66854	1.05531	1.49732	2.42788	3.75379	2.56196	1.7116	2.20907	2.41792	3.60057	2.96514	5.16737	3.03434	2.48374	8.26151	4.63018	3.82491	4.63864	2.42813	2.29851	3.07594	1.70889	1.76199	4.16222	1.85268	2.98486
TG (18:2/20:5/22:6)	6.07125	6.98037	8.0415	8.3109	8.39256	2.40045	2.93196	8.13433	10.9382	6.86986	3.59509	4.61941	6.10838	8.18125	6.35497	10.8201	8.22389	5.72255	19.6989	16.1355	9.71903	13.6022	7.49537	7.91674	7.66046	2.90062	2.33974	2.98764	2.89005	5.16031
TG (16:1/18:1/26:0)	0.437596	0.41228	0.644003	0.431999	0.542129	0.102585	0.249606	0.30819	0.200383	0.265768	0.470393	0.852047	0.267417	0.494225	0.356779	0.250155	0.17311	0.106615	0.317404	0.268815	0.507699	0.396171	0.306558	0.396222	0.428135	0.0898607	0.0993033	0.026888	0.183284	0.0973174
TG (18:1/20:1/22:1)	0.725855	1.05463	0.980532	1.09833	1.2347	0.169601	0.58336	0.678431	0.458782	0.564677	0.766516	1.33466	0.549441	0.871951	0.727445	0.403526	0.413163	0.224109	0.805417	0.523493	0.986313	0.726424	0.509999	0.575177	1.21364	0.181513	0.191944	0.0856422	0.447291	0.182662
TG (18:0/18:3/24:1)	1.02091	1.14801	1.2782	1.42923	1.64585	0.331857	0.718814	0.871834	0.96287	1.17812	1.03811	1.61236	0.916937	1.10698	0.933642	0.783692	0.466902	0.258678	1.22636	0.685924	1.26068	1.04312	0.742564	0.991222	1.44416	0.206186	0.205595	0.149522	0.476701	0.2764
TG (18:2/22:6/22:6)	4.27531	4.98697	5.05712	7.39553	4.98385	2.07189	2.16074	5.44692	6.30546	5.29222	2.40498	3.06886	4.82243	5.46147	4.57185	7.56956	6.6384	4.34725	14.4824	9.522	6.70758	10.9942	4.6549	4.59117	5.52969	2.38434	2.56044	2.04318	3.54344	4.28101
DG (16:0/16:0)	0	0	0	0	0	0	0	0	0	0	0	0	0	0	0	0	0	0	0	0	0	0	0	0	0	0	0	0	0	0
DG (16:0/18:0)	2.10506	2.73701	3.5758	3.51538	3.58957	1.32622	1.95396	3.38705	4.76166	2.52446	2.85423	4.50516	5.09603	5.35011	4.62387	6.84719	3.00497	2.58545	8.57585	4.96252	6.33963	6.31741	4.42167	3.82459	4.75407	1.48028	1.56646	1.81772	1.88957	1.67159
DG (16:0/18:1)	1.02159e-11	1.31377e-11	1.07516e-11	2.35425e-11	1.56491e-11	4.53088e-12	7.32459e-12	1.21106e-11	1.58485e-11	1.12571e-11	7.98325e-12	1.17745e-11	1.13253e-11	2.11888e-11	1.92173e-11	1.26287e-11	7.13137e-12	4.89479e-12	1.98523e-11	1.31986e-11	2.62515e-11	3.20847e-11	1.00306e-11	2.04065e-11	2.1969e-11	3.78906e-12	3.77191e-12	5.70085e-12	5.35684e-12	5.51426e-12
DG (16:0/18:2)	0.113819	0.153531	0.152225	0.234225	0.217623	0.0395197	0.086668	0.16046	0.0954562	0.131605	0.215664	0.425808	0.14552	0.418599	0.161876	0.132059	0.0482657	0.041725	0.169705	0.0968774	0.478554	0.333375	0.231728	0.168824	0.26978	0.018155	0.0234226	0.0508296	0.0901136	0.0108737
DG (18:0/18:1)	0.131924	0.183948	0.177022	0.273965	0.291019	0.0498277	0.0910098	0.212536	0.172835	0.121719	0.261865	0.344352	0.202586	0.401391	0.238584	0.203914	0.0988612	0.0642476	0.235516	0.17738	0.404585	0.372715	0.18771	0.233847	0.244451	0.0511416	0.0593853	0.0938228	0.0993694	0.0683679
DG (18:1/18:1)	26.8008	53.3267	39.849	1.04549	57.8063	12.6188	22.5937	41.5893	33.2317	27.139	40.4787	0.780283	39.617	90.9764	53.5822	21.6489	7.49205	6.1175	33.8601	16.5329	77.151	77.9823	30.1298	36.492	54.5554	2.75838	0.0939349	7.66213	5.05474	3.96288
DG (18:1/18:2)	45.8896	65.8478	56.7223	100.114	98.0623	17.2594	28.7358	66.6329	88.6926	51.8301	37.9536	54.9132	71.8597	94.2775	75.7001	73.6531	32.0093	25.0854	140.364	75.1981	109.471	105.394	46.7652	47.3946	83.0248	14.452	16.0823	36.9916	25.3192	21.5092
DG (18:2/18:2)	2.69305	4.18211	3.14576	6.40977	5.20645	1.12029	2.39144	3.63837	3.7775	2.67699	2.66958	3.26869	3.39118	6.35804	5.04042	2.45835	0.828577	0.741117	3.61332	2.19957	6.19269	6.69358	2.37111	3.17057	3.95957	0.626351	0.610689	0.991572	0.768657	0.905074
DG (20:0/18:1)	15.1635	29.0025	19.9084	40.5768	34.4202	6.57885	12.1304	22.9502	16.2064	14.7737	12.7652	26.9486	23.0811	51.7273	31.1246	11.9787	3.95114	3.38544	15.2472	9.15831	34.2679	53.8295	16.1302	19.7697	29.8243	2.35504	3.71326	5.3992	5.88923	3.27327
DG (18:1/20:1)	22.5965	34.3607	27.1259	57.7858	51.9121	8.31985	14.6235	36.8259	45.4238	27.3023	12.1798	22.111	40.8482	49.7317	41.9762	31.5502	10.877	9.91954	55.42	25.0036	44.7168	68.6708	21.0097	26.5516	38.7959	5.46251	5.58426	22.9891	11.4433	11.7556
DG (20:1/18:2)	1.77963	2.08876	1.98146	4.27816	3.67416	0.570476	1.07929	2.65486	3.53738	2.36612	1.02723	1.81152	2.62624	3.06285	2.87677	4.47248	1.60392	1.60356	6.98609	3.02586	3.83596	4.21848	1.73215	1.95624	3.44195	0.692536	0.648922	3.28939	1.75192	2.05564
DG (18:0/20:4)	0.983262	1.81857	1.1265	2.65942	1.83892	0.385777	0.848032	0.91818	0.767073	1.02449	1.23344	1.28139	1.3152	2.85633	1.5617	0.392629	0.139489	0.132063	0.631965	0.326676	3.28319	1.86028	0.788682	1.01365	1.40564	0.100062	0.0852144	0.0991163	0.158738	0.126899
DG (16:0/22:6)	2.07644	4.24029	2.96003	5.94714	4.49337	0.87003	1.89768	2.51636	2.15137	2.66747	2.12882	2.97218	2.65329	6.93881	3.81311	0.987425	0.321937	0.345316	2.15471	0.879954	6.06317	7.59719	1.54381	2.48628	3.22494	0.221195	0.280319	0.478	0.406304	0.504059
DG (16:0/24:1)	2.65268	4.07162	3.46967	6.0419	6.32235	1.64885	2.63006	4.08276	3.58281	3.10782	1.86949	3.54229	3.31294	5.5569	3.85137	1.46732	0.614944	0.534125	2.53309	1.31839	4.45904	7.28956	2.23156	2.7046	3.83559	0.281043	0.259462	0.831634	0.593172	0.678306
DG (18:1/22:1)	16.9615	21.8635	17.6433	33.5802	32.4718	7.30534	12.9684	22.182	35.9827	18.2312	12.3061	19.4315	18.5277	31.0176	22.3736	24.6001	10.7388	9.17903	27.0226	23.8452	25.295	33.8037	14.895	16.1973	25.8408	4.59363	6.51429	5.9998	11.4163	5.9559
DG (22:1/18:2)	6.07177	9.49183	8.16823	12.7286	14.4224	2.93802	5.01577	9.46297	11.4478	9.35208	6.84275	12.3646	11.8701	14.4183	8.41098	14.32	6.73661	5.91414	23.2922	16.0493	13.658	14.4089	8.73143	5.89025	11.8688	2.94946	3.34492	8.48579	7.46549	4.94045
DG (24:1/18:2)	0.558756	0.83134	0.553128	1.13121	1.23121	0.132333	0.473223	0.447766	0.159361	0.467476	0.600987	0.538824	0.335381	1.2464	0.925197	0.0873851	0.0541108	0.0330884	0.0860551	0.103637	1.06506	0.691736	0.277874	0.508182	0.746105	0.0201752	0.0227823	0.00923855	0.028099	0.0254055
PE	1062.65	1061.21	1018.61	1289.64	1008.5	756.632	931.028	1034.82	1049.58	942.98	985.992	1025.52	992.966	909.196	912.765	904.477	1141.25	1020.7	1166.59	1104.08	1059.55	1092.35	787.157	1085.95	1090.61	1097.99	924.706	856.449	875.826	1159.35
PC	141.343	137.911	127.616	154.732	142.031	112.146	131.488	138.119	120.608	137.027	116.591	137.772	133.242	134.613	127.843	112.156	125.593	134.646	125.406	128.158	124.466	160.811	115.744	137.989	150.224	116.116	106.342	102.076	121.782	137.223
PI	178.122	160.155	164.356	219.082	145.883	120.467	156.626	161.864	119.125	147.195	178.586	203.924	149.878	154.291	155.833	105.348	130.34	122.604	129.186	133.415	190.852	168.792	107.808	170.378	160.207	110.234	105.175	90.3594	107.212	95.249
PS	106.077	103.079	93.502	111.039	92.4514	57.5882	87.145	105.005	91.9189	87.3336	97.4305	119.863	100.802	75.1589	97.9918	101.992	121.966	109.122	130.475	129.085	119.846	93.2495	73.124	111.076	87.9022	126.838	121.442	118.443	120.825	140.792
PG	13.2185	13.615	13.898	15.2276	12.4465	11.0468	11.7679	12.9989	12.9564	13.2424	11.3326	11.0599	12.4517	11.138	12.239	10.5362	11.5222	10.6713	10.8865	11.5321	12.675	12.6087	8.16765	11.9162	12.2721	14.5433	14.16	12.8682	14.3818	12.4287
PA	20.7809	20.7711	18.5452	25.0818	18.2534	9.39967	17.3381	20.0093	20.8843	19.8988	24.4936	22.4759	28.4797	23.141	25.2905	23.2581	34.1096	24.399	33.5138	34.3414	29.53	35.6004	19.8906	33.8558	27.1221	22.0098	21.5078	26.6932	18.5342	25.9585
PEtOH and PMeOH	57.205	65.7331	52.7521	59.1536	56.412	39.2737	46.3373	90.1268	94.1611	95.7866	85.7619	74.3364	146.533	101.428	162.39	159.427	118.828	170.046	157.776	250.241	135.957	161.833	105.416	174.482	121.402	108.29	110.67	156.237	86.8754	151.474
CL and MLCL	38.6272	43.8512	46.584	61.1483	34.7859	20.6939	31.98	44.2777	40.7268	35.1979	45.8282	49.1047	43.8031	37.58	38.5351	46.7592	55.0187	34.9775	58.7551	56.587	56.0704	49.5184	29.2978	42.8159	43.6922	49.8657	44.0513	51.6346	44.1651	56.921
CL	32.4396	36.846	39.576	52.2625	29.9518	16.4814	26.7249	37.8064	34.9277	30.2809	37.9729	43.1548	37.0918	31.4633	31.2508	40.4244	48.1196	29.8935	49.8272	48.6634	48.496	43.2589	24.9782	35.8389	37.6594	41.2376	37.1582	44.4336	39.6046	49.6075
MLCL	6.18763	7.00518	7.00801	8.88581	4.83403	4.21251	5.25515	6.47128	5.7991	4.91705	7.85525	5.94981	6.71127	6.11675	7.28437	6.33479	6.89912	5.08398	8.92794	7.92359	7.57439	6.25943	4.31967	6.977	6.03284	8.62817	6.89307	7.20094	4.56051	7.3135
LPC	12.5027	13.8873	11.6034	13.1407	12.4946	12.283	13.2608	14.5654	12.4502	14.0583	9.43442	9.98736	10.8076	11.913	13.6173	8.74732	9.99081	9.07006	9.76421	11.4391	9.60499	13.9194	10.0046	12.2569	11.2331	10.4709	9.81171	11.8464	10.3746	11.3163
LPE	6.72394	7.0338	5.59309	6.35784	5.10432	4.70435	5.7004	6.30422	5.59195	6.31882	5.18391	6.90763	5.56275	5.9397	7.42448	5.46873	5.79406	5.40162	6.52263	6.57169	6.5314	8.21831	5.38615	7.03646	6.7856	7.07189	5.74425	9.22295	8.6531	8.66793
LPI	2.30126	2.08807	2.55779	1.74056	1.17529	0.926037	1.591	1.82033	1.33849	1.62106	1.31664	2.0645	1.39167	1.51595	1.74763	1.05508	1.24447	1.06603	1.55687	1.64225	1.58151	1.74796	1.14369	1.70676	1.41053	1.54529	1.13686	2.24251	1.17386	2.05313
LPG	0.317088	0.140905	0.272898	0.343912	0.325228	0.408242	0.226926	0.394255	0.508452	0.226989	0.0936545	0.20655	0.192002	0.194917	0.278737	0.18877	0.0909654	0.0921587	0.0896364	0.089924	0.287523	0.291848	0.183558	0.140496	0.208771	0.259166	0.138798	0.176298	0.192359	0.182797
LPA	0.447764	0.387149	0.316397	0.435161	0.283003	0.178846	0.395187	0.332342	0.428364	0.286077	0.285728	0.377825	0.286951	0.335586	0.260362	0.271103	0.411653	0.269122	0.375129	0.420635	0.274249	0.334168	0.215187	0.315861	0.275547	0.266843	0.191159	0.351303	0.158056	0.365655
LPS	0.372075	0.560117	0.422092	0.440876	0.327492	0.310694	0.39094	0.462498	0.387949	0.448257	0.388883	0.360514	0.434321	0.452545	0.561441	0.354439	0.391135	0.367022	0.508278	0.527321	0.429988	0.502716	0.312271	0.497869	0.4162	0.402306	0.362548	0.465324	0.340043	0.488294
FA	45.5454	47.5186	42.5649	36.2699	33.003	37.4035	34.4045	37.4742	33.0733	35.8259	36.9817	45.0305	49.7419	57.6349	47.1972	62.5438	39.799	50.1656	57.1413	44.0458	59.5447	56.2621	46.2955	48.5197	47.2355	55.7146	54.9348	65.304	62.6739	56.7489
SL	404.374	411.735	427.766	403.041	364.567	363.304	356.667	364.171	392.483	366.906	362.441	431.874	345.843	391.614	373.023	358.579	425.023	358.396	449.905	438.371	404.106	423.995	309.135	394.876	361.403	476.137	504.69	378.976	651.71	422.343
Cer	36.053	32.7818	35.7739	41.6934	32.2622	24.2089	29.6999	36.0044	25.6335	34.5786	28.6496	29.1824	32.8866	36.3478	39.1731	23.5994	24.5484	21.2398	26.7534	27.2251	44.4392	44.3775	31.153	48.3169	36.3686	26.6769	22.9058	20.8468	26.3427	21.2554
HexCer	210.367	213.163	230.85	211.583	191.207	196.362	182.635	177.289	252.631	194.641	190.625	243.553	172.006	217.221	186.559	229.721	272.552	221.313	301.43	290.391	166.186	217.32	147.524	159.94	179.112	325.789	378.949	269.104	513.604	303.277
SM	157.954	165.79	161.142	149.765	141.098	142.733	144.332	150.877	114.219	137.686	143.167	159.139	140.951	138.046	147.291	105.259	127.923	115.843	121.722	120.755	193.481	162.298	130.458	186.619	145.923	123.671	102.835	89.0245	111.763	97.8107
CE	87.3767	85.1795	104.945	82.4123	84.0295	86.6822	81.746	450.483	96.0434	85.2621	106.239	142.079	77.3562	69.9885	418.697	111.766	82.4322	109.419	105.294	117.459	76.6195	98.9859	74.5532	81.4281	96.0068	128.167	909.754	116.366	791.338	538.452
TG and DG	691.265	979.082	917.734	1406.41	1227.33	315.815	526.362	895.205	1356.84	771.682	640.402	990.699	1064.06	1488.9	1230.42	1252.34	523.316	378.852	1671.18	938.582	1578.46	1883.61	836.217	967.639	1341.85	224.422	234.349	415.214	399.465	372.586
TG	544.686	744.881	731.175	1130.09	911.373	254.652	418.843	677.544	1106.85	607.966	505.015	835.459	839.177	1124.56	974.163	1057.54	444.796	313.171	1350.98	759.704	1241.78	1494.14	684.769	799.277	1076.06	188.36	195.46	320.025	327.091	315.143
DG	146.578	234.2	186.559	276.322	315.96	61.1636	107.519	217.662	249.99	163.717	135.387	155.239	224.882	364.338	256.26	194.8	78.5199	65.6817	320.192	178.878	336.682	389.464	151.448	168.362	265.792	36.062	38.8896	95.1889	72.3742	57.4434
Total	2869.25	3153.94	3049.64	3885.7	3239.4	1949.26	2434.46	3378.43	3449.11	2761.3	2708.78	3273.65	3163.83	3475.03	3626.12	3265.27	2827.12	2540.26	4114.92	3406.58	3866.39	4262.63	2530.05	3282.88	3560.26	2550.34	3169.17	2414.93	3315.68	3192.6
PE-20:4	258.923	268.891	263.895	321.685	260.707	194.219	244.178	264.116	255.641	236.172	256.713	260.198	253.783	229.191	228.85	232.928	283.976	258.495	293.55	269.085	216.591	263.721	186.166	245.504	262.604	275.1	244.971	240.177	239.489	260.476
PE-20:5	93.0374	102.176	92.4194	118.681	84.312	64.4623	89.8293	100.451	82.9122	80.1629	89.1955	109.493	93.7423	89.6722	92.5483	65.6083	95.6494	84.1345	88.3651	92.4982	119.322	118.773	88.3172	118.785	105.34	79.8726	61.712	66.3912	57.0079	84.6055
PE-22:6	305.932	283.736	271.357	347.89	293.555	209.874	262.971	273.845	296.175	270.442	266.107	283.69	271.96	254.277	251.968	309.243	375.078	326.878	395.855	342.109	290.31	305.092	228.829	292.194	310.269	350.834	289.264	261.202	268.407	412.136
PC-20:4	9.36948	9.32635	8.87901	9.99395	9.49195	7.94782	8.23001	8.91684	8.94855	8.9318	8.85886	8.57202	8.9042	8.35925	8.23203	9.31891	12.715	10.4153	7.65902	10.6387	7.83935	10.4401	6.70977	8.14957	9.59956	10.9706	5.39667	5.51925	6.67319	11.182
PC-20:5	27.85	28.8878	25.366	29.6872	26.1223	23.5054	27.128	29.4295	12.6597	27.5391	29.1479	34.9296	28.1979	30.0107	27.1781	15.1137	17.5191	17.4181	18.2127	15.5671	32.8566	36.1961	28.4738	38.3555	29.5948	15.359	15.2528	17.392	17.7256	17.6835
PC-22:6	5.0681	4.80004	4.16841	5.2967	5.10481	4.18284	4.75516	4.80617	5.71333	4.98379	4.32524	5.10247	4.60103	4.59573	4.34863	6.97579	7.69645	8.2559	8.31676	7.26147	4.26141	5.90293	4.28759	5.01225	5.46971	8.01536	7.59478	7.76579	8.10958	9.1124
PE-MUFA	48.8816	56.6283	50.7569	69.7042	51.8664	32.3825	48.3254	52.6921	30.9003	43.5545	56.1114	69.9567	52.469	49.4015	48.6824	21.59	32.3015	26.0162	27.5746	28.5119	65.5902	62.448	35.9134	64.9502	61.7401	24.5982	21.682	19.2062	20.5256	27.9103
PE-PUFA	1013.77	1004.58	967.856	1219.94	956.632	724.25	882.702	982.125	1018.68	899.425	929.881	955.567	940.497	859.795	864.083	882.887	1108.95	994.681	1139.02	1075.56	993.964	1029.91	751.244	1021	1028.87	1073.39	903.024	837.243	855.3	1131.44
Ratio (PE-PUFA/PE-MUFA)	20.7393	17.7399	19.0685	17.5017	18.4442	22.3655	18.2658	18.6389	32.9668	20.6506	16.572	13.6594	17.9248	17.4042	17.7494	40.8933	34.3312	38.2332	41.3067	37.7233	15.1542	16.4922	20.9182	15.7197	16.6646	43.637	41.6486	43.5922	41.6699	40.5384
PC-MUFA	45.2394	42.457	40.5969	48.6338	45.1069	35.7583	42.5611	43.8612	42.4506	41.4553	43.667	55.2307	41.4007	42.6786	40.7914	37.6925	46.4602	46.6204	48.1116	42.3725	45.9007	49.6796	36.5257	34.4623	49.1484	39.3931	37.5779	39.7563	45.9029	44.5419
PC-PUFA	96.0272	95.3958	86.964	106.057	96.8585	76.3248	88.8508	94.1966	78.1022	95.4928	72.8529	82.4513	91.7652	91.8693	86.9807	74.4078	79.0738	87.9595	77.2154	85.724	78.4934	111.047	79.1699	103.444	101.001	76.6558	68.6611	62.2529	75.7179	92.59
Ratio (PC-PUFA/PC-MUFA)	2.12265	2.24688	2.14213	2.18073	2.14731	2.13447	2.0876	2.14761	1.83984	2.30351	1.66837	1.49285	2.21651	2.15259	2.13233	1.97408	1.70197	1.88672	1.60492	2.0231	1.71007	2.23527	2.16751	3.00165	2.05502	1.94592	1.82717	1.56586	1.64952	2.07872
