# Supplementary material for: The elucidation of plasma lipidome profiles during severe influenza in a mouse model
Source: Sci Rep. 2023 Aug 30;13:14210. doi: 10.1038/s41598-023-41055-y (PMC10469212; doi:10.1038/s41598-023-41055-y)
Supplement: Supplementary file 4 — Supplementary Table S3. [file 41598_2023_41055_MOESM4_ESM.xlsx]

## Sheet: desctiption
Title	Elucidation of plasma lipidome profiles and the potential role of ferroptosis during severe influenza in the mouse model
Authors	Marumi Ohnoa, b, #, Siddabasave Gowda B. Gowdac, d, #, Toshiki Sekiyaa, e, Naoki Nomuraa, Masashi Shingaia, b, e, f, Shu-Ping Huib, *, Hiroshi Kidaa, b, *
Author's affiliations	a Division of Biologics Development, International Institute for Zoonosis Control, Hokkaido University, Sapporo, Japan
	b Institute for Vaccine Research and Development (HU-IVReD), Hokkaido University, Sapporo, Japan
	c Faculty of Health Sciences, Hokkaido University, Sapporo, Japan
	d Graduate School of Global Food Resources, Hokkaido University, Sapporo, Japan
	e International Collaboration Unit, International Institute for Zoonosis Control, Hokkaido University, Sapporo, Japan
	f Division of Vaccine Immunology, International Institute for Zoonosis Control, Hokkaido University, Sapporo, Japan
	# M Ohno and SGB Gowda contributed equally.
Description	Concentrations of each lipid molecule in the lung samples collected from PBS or influenza PR8 virus-inoculated mice at 1, 3, and 6 dpi.

## Sheet: Sheet1
Sample	1	2	3	4	5	6	7	8	9	10	11	12	13	14	15	16	17	18	19	20	21	22	23	24	25	26	27	28	29	30
Group	0_1dpi	0_1dpi	0_1dpi	0_1dpi	0_1dpi	500_1dpi	500_1dpi	500_1dpi	500_1dpi	500_1dpi	0_3dpi	0_3dpi	0_3dpi	0_3dpi	0_3dpi	500_3dpi	500_3dpi	500_3dpi	500_3dpi	500_3dpi	0_6dpi	0_6dpi	0_6dpi	0_6dpi	0_6dpi	500_6dpi	500_6dpi	500_6dpi	500_6dpi	500_6dpi
PE (16:0/16:1)	13.0895	16.6827	19.2131	21.327	14.4972	14.4293	7.103	15.817	11.3814	7.79206	17.5923	15.0176	14.407	20.4864	12.4293	10.0678	9.21974	10.359	13.1255	13.3685	12.3108	12.8534	13.6147	5.87798	13.912	4.11188	6.50375	2.46791	4.79116	4.79761
PE (16:0/18:1)	6.09032	6.38732	7.32508	7.55982	6.32144	6.21377	3.52965	6.82404	4.6635	5.84023	5.97532	5.71499	6.31092	6.66673	6.27343	7.27519	7.48471	6.78789	7.98893	8.30904	5.77457	6.05774	5.45862	3.2594	6.22727	3.51546	4.8738	2.00356	4.139	4.09911
PE (16:0/18:2)	8.18316	10.3246	11.9697	12.2574	9.52821	9.4588	5.23613	11.0676	7.13077	6.14515	10.6886	9.70052	9.18498	9.9916	7.55452	8.91631	8.65011	8.46238	11.5912	11.0501	8.88309	8.96863	8.41374	4.75526	8.3959	7.27967	7.65678	3.42691	5.65757	5.94252
PE (18:0/18:1)	11.1709	10.372	11.3431	11.8786	10.9497	9.32366	6.27792	11.4567	8.29153	10.185	10.3933	9.65555	8.37114	9.4978	10.6255	12.6863	13.4372	12.711	10.7295	14.1634	10.107	10.5756	9.09864	6.09695	10.9159	8.27063	9.18025	4.168	7.95008	8.1895
PE (18:1/18:1)	6.66012	6.95405	8.12468	7.74423	7.26466	6.96139	5.61129	7.64905	5.02103	6.20149	7.09016	6.35372	6.67449	6.38344	6.27397	9.42122	10.0141	8.42435	10.3364	9.7783	6.52681	6.71065	5.3739	5.1472	6.10956	8.44628	8.40546	4.94598	6.88148	7.26219
PE (16:0/20:4)	7.60779	10.4473	12.6432	11.8757	9.96462	9.1475	5.83792	10.5406	7.89488	7.00488	9.56921	9.45349	9.83411	8.64187	7.29467	11.7208	10.2847	11.4228	13.9741	12.4289	9.10409	8.96826	8.2482	17.8065	8.49487	11.7595	10.7048	4.81608	7.57123	8.13216
PE (16:0/20:5)	10.5887	12.4133	12.9709	13.0173	12.0153	10.8762	4.03872	11.3205	7.96244	5.34312	10.8357	10.2364	11.5523	13.4973	8.16891	11.1717	11.4697	10.4191	11.7505	14.5971	10.1372	10.1497	9.93919	3.68271	11.9901	2.60445	4.83123	1.53138	3.73564	3.72653
PE (18:0/20:4)	4.09385	4.16838	5.39612	5.6469	4.89515	4.64492	3.23254	5.58734	4.05358	4.63167	5.01652	4.81036	5.26854	3.53152	4.18642	7.36039	7.2394	7.06689	5.56088	8.15192	4.32761	4.77973	4.15899	3.13115	5.21678	6.18133	6.44463	3.2299	5.12352	5.70633
PE (16:0/22:6)	17.3074	13.1955	13.8626	11.8428	15.8201	13.846	15.6873	15.3772	9.7002	16.7003	11.7825	13.2291	15.0888	13.7624	15.7243	18.2318	20.2003	16.8181	18.0279	20.0574	14.2972	15.3412	12.8679	17.1446	15.167	13.0172	14.5082	10.23	11.8532	12.7428
PE (18:0/22:4)	5.89277	5.90065	8.30171	7.02456	6.04579	6.27344	4.93434	6.50032	4.76814	6.40746	5.23697	5.31293	6.40027	4.45491	5.57681	8.71071	8.41548	8.70828	8.34323	9.09505	5.61078	5.61293	5.19309	4.45268	5.59594	8.88755	8.52443	5.32302	6.89576	7.64961
PE (18:0/22:5)	3.71509	2.90817	3.26137	2.75796	3.43968	3.40742	3.98327	3.64023	2.12349	4.38785	2.72554	2.83921	3.42744	2.98795	3.64803	4.34593	5.28066	3.86245	4.64331	5.10915	3.27991	3.25736	2.64575	3.57742	3.39602	2.95192	3.56138	2.4562	2.94595	2.94257
PE (18:0/22:6)	13.813	14.3679	16.3848	13.9441	14.9002	14.0836	11.6633	15.2839	11.5097	13.5694	14.8075	13.1826	14.0746	12.8555	13.115	21.0196	22.2501	18.9546	23.4535	22.9886	13.5244	13.9492	11.6987	11.1724	12.8838	17.2155	17.3177	10.7003	14.6703	15.2032
PE (18:1/22:6)	14.5593	11.1818	12.1838	10.4014	13.4678	12.4631	14.2604	13.8045	9.40186	13.1849	12.3044	11.3467	13.3561	12.0589	13.2942	15.0302	17.7326	14.5365	15.9138	16.0671	12.9505	13.7364	10.9409	14.8098	12.5439	13.7401	12.9086	10.3658	11.3066	10.7844
PE (18:2/22:6)	2.7248	3.80274	4.39792	3.25287	3.70147	2.92281	1.82932	3.60902	3.22697	2.22373	3.44011	3.15578	3.40509	2.93104	2.44979	5.10227	4.95819	5.05505	6.51525	5.17319	3.02167	3.37971	2.91379	1.83774	2.73354	7.25344	5.84398	3.0294	4.23821	4.65761
PE (O-16:1/18:1)	10.9058	8.77582	10.6675	9.07296	10.5838	10.2832	10.8771	11.459	6.19702	10.5899	8.9659	8.58801	10.4486	10.5492	11.7714	11.3605	13.4412	10.2843	11.2173	12.2325	10.1083	10.3669	8.66863	11.5651	10.8003	4.00488	5.55111	3.97262	4.97199	4.55207
PE (O-16:1/20:1)	4.67068	3.6698	5.6282	5.32625	4.6524	4.84653	3.59871	5.30898	3.16526	4.34154	5.45872	5.01206	5.1242	4.42194	4.74632	6.15983	6.74369	7.01323	2.78171	7.27901	5.22975	5.55173	4.88126	4.2721	5.86684	1.97212	2.78159	1.79128	2.41753	2.48511
PE (O-18:1/18:1)	10.3878	9.01747	11.1469	9.67181	10.8176	10.139	9.28664	10.9326	6.02464	9.30053	10.6624	9.16631	10.1607	10.2977	10.8554	12.0574	14.089	10.9487	11.3465	13.4398	10.7097	10.7799	9.37709	10.8059	10.7437	4.64305	6.02934	4.24938	5.56619	5.06298
PE (O-18:2/18:1)	8.74587	8.56877	9.95413	9.52786	8.34176	8.57469	5.847	9.07828	6.54832	7.46259	9.93469	7.9425	8.17414	7.38149	7.95581	12.5808	12.9892	13.0937	10.1118	13.4738	8.62783	8.47687	7.92589	6.12812	9.24322	7.65111	7.58133	4.40224	6.37307	8.21058
PE (O-16:0/20:4)	3.68321	4.50813	5.61351	5.10216	4.1977	3.97326	2.83395	4.75762	3.25718	3.29809	4.35965	4.28279	3.67759	3.52593	3.56824	5.55269	4.84154	4.10855	6.42288	5.09829	3.41345	3.9561	3.50477	2.59676	3.59328	2.55551	2.83218	1.43075	2.16129	2.7409
PE (O-16:1/20:4)	37.4763	39.9788	50.1797	44.5513	41.6941	39.0755	20.5127	44.1176	29.4567	38.369	36.5338	35.4353	42.255	35.6376	37.0144	47.7905	46.8077	45.9945	55.7333	49.0613	37.691	38.5707	34.0247	19.0205	36.766	32.76	34.9534	20.4283	27.979	28.8768
PE (O-16:1/20:5)	12.5624	9.91853	10.382	7.93029	11.5027	10.6337	10.5097	11.1268	6.59794	9.96311	9.67613	9.4987	11.374	12.4945	12.8745	8.4872	10.1432	8.13576	8.87265	10.399	11.0637	11.1066	10.0241	12.1445	12.5063	2.81561	4.02628	3.21008	4.27741	4.03883
PE (O-19:0/18:1)	0.0925065	0.133553	0.151742	0.126397	0.099666	0.0812297	0.0733311	0.111358	0.0766105	0.0513299	0.127927	0.0843626	0.103723	0.0916044	0.0834797	0.141145	0.121899	0.148333	0.0990239	0.134512	0.106277	0.0628378	0.0589834	0.0580485	0.0942969	0.109265	0.0911906	0.0428101	0.103031	0.0780117
PE (O-16:1/22:1)	3.92592	3.24424	4.27218	3.78731	4.22773	4.02719	3.52002	4.41051	2.26449	3.56486	3.8614	3.7911	4.00112	3.80989	4.18637	4.57146	4.89915	4.34122	4.0066	3.02674	4.09634	4.35514	3.60671	4.00081	4.01266	1.35324	1.85916	1.20209	1.79291	1.58646
PE (O-18:0/20:4)	3.77685	3.78308	5.29015	4.64833	3.85317	4.17817	2.88657	4.52573	2.73756	3.37226	3.84294	3.60532	4.09388	3.43684	3.65026	5.1111	5.13883	5.49025	4.2347	4.19592	3.8381	3.93097	3.53717	2.90686	4.02974	2.23501	1.98499	1.47903	1.14035	2.40333
PE (O-18:1/20:3)	0.0101909	0.0118925	0.00307862	0.00939255	0.000813787	0.0100485	0.0153276	0.0103269	0.00692105	0.00635305	0.00190728	0.00154803	0.0141163	0.005563	0.00980071	0.00944166	0.00268924	0.00972335	1.91198	0.004283	0.00371421	0.00952392	0.00825908	0.00264668	0.00422201	0.00111748	0.0132438	0.00875913	0.00455847	0.00917818
PE (O-16:1/22:4)	11.6694	32.8543	11.2675	36.3461	11.1323	6.08761	14.9267	7.34048	6.73177	11.9424	8.30729	4.97235	7.25529	5.37618	7.09152	13.9741	14.9595	48.0001	14.6157	50.1087	10.9367	10.3149	9.01956	14.1746	9.35095	27.2275	7.7275	6.912	26.3076	27.7458
PE (O-18:1/20:4)	27.6902	35.9332	35.0454	39.9333	27.3383	28.2274	20.2777	29.9905	21.8099	25.8455	35.8973	25.1838	27.912	23.1215	25.359	38.8884	36.0304	50.8011	33.2764	52.4746	37.4074	27.7686	25.1112	19.4953	28.034	28.2664	25.3416	15.4655	27.6	29.0149
PE (O-16:1/22:5)	38.357	39.7358	46.8711	43.8502	41.1135	39.0503	29.9613	44.654	28.5852	33.995	36.6102	35.3872	41.5503	39.4803	38.1133	46.0875	46.8236	43.1087	50.2962	49.6455	37.131	39.2278	33.5152	28.5471	39.1183	24.359	28.356	15.3571	23.3635	23.4529
PE (O-16:1/22:6)	38.0857	28.123	33.9981	25.4942	35.5296	32.0819	61.6199	37.7578	20.6928	43.8708	27.837	29.2367	34.7866	30.9732	36.3619	32.8795	39.9924	33.3507	33.4984	33.4917	37.1763	33.2767	26.7088	58.0376	32.9228	24.4052	26.1601	21.1906	23.7347	22.3541
PE (O-19:0/20:4)	0.205094	0.192989	0.24201	0.212333	0.219249	0.207809	0.168199	0.21759	0.153268	0.0975519	0.188472	0.191891	0.21337	0.163436	0.210258	0.301224	0.282709	0.27331	0.319958	0.28803	0.216108	0.223226	0.154846	0.190169	0.197473	0.234475	0.215498	0.161326	0.184675	0.198318
PE (O-18:1/22:4)	6.70336	5.48623	4.96119	5.23913	4.23045	6.11349	6.896	6.93602	3.71787	6.53159	5.15012	5.33141	6.80417	3.57101	6.52936	7.89558	4.86832	4.63349	4.92172	5.38263	6.0719	3.53456	4.99498	3.60599	5.65153	3.39448	4.2192	3.14398	3.59751	3.48677
PE (O-18:1/22:5)	28.1558	26.0924	31.2616	28.2406	27.3864	26.9176	21.6224	29.9497	18.9871	23.2145	26.9614	24.5008	28.0949	25.5729	26.7344	32.9854	33.624	32.5724	26.8981	38.4273	27.4319	28.3671	25.2279	22.129	30.109	14.1502	17.9153	10.6458	15.7888	15.5687
PE (O-18:1/22:6)	11.1386	8.56125	10.7739	7.20249	11.6859	9.95065	14.4807	12.2365	6.39417	11.4712	8.76373	9.26642	11.2778	9.74601	11.7935	12.9327	15.6202	10.7797	12.5476	13.6261	11.246	11.3427	8.86806	14.8519	10.0533	5.15817	6.98934	6.28554	6.35641	6.03114
PE (O-18:2/22:5)	4.14697	3.92073	4.50944	4.26998	4.22096	4.24847	3.60411	4.84666	2.77571	3.84769	3.67443	3.50407	4.35092	4.35454	4.20232	5.08456	5.28403	4.5372	4.93702	5.27579	3.86487	4.24713	3.71846	3.70412	4.45833	2.25172	2.72556	1.32483	2.15087	2.16659
PE (O-18:2/22:6)	15.2446	14.8682	18.1987	15.3501	16.1896	15.1328	12.4077	17.9983	11.3819	14.3847	14.2612	14.1854	16.5184	15.099	14.4454	19.4214	20.3476	18.7424	20.7919	19.7886	15.2377	16.0729	13.6647	12.1347	14.7136	12.91	13.1907	7.8898	11.4974	11.2297
PC (14:0/16:0)	202.418	172.01	253.319	228.902	222.601	182.6	200.147	143.442	96.6927	155.411	195.747	188.258	215.723	167.526	188.53	175.373	302.422	213.356	284.708	226.858	199.191	274.394	147.343	233.391	158.753	35.7685	66.71	46.3712	62.0741	62.0907
PC (16:0/16:0)	498.956	385.209	585.001	488.43	535.973	411.706	450.461	311.267	207.156	468.103	421.157	430.603	470.191	403.73	478.504	639.639	887.58	615.824	857.249	664.777	419.507	605.967	315.067	559.298	373.374	142.248	224.56	200.026	241.551	251.242
PC (16:0/16:1)	486.943	406.558	611.864	571.906	536.098	456.434	500.596	340.821	235.542	393.399	462.263	452.457	531.724	462.533	495.787	520.892	833.826	590.175	850.236	653.727	443.808	642.26	357.292	574.587	462.221	114.927	230.664	168.997	227.175	226.634
PC (16:0/18:1)	268.646	261.483	336.689	325.608	332.657	180.305	328.923	210.6	148.904	278.616	266.496	197.743	336.335	272.149	334.813	233.992	602.557	277.586	417.026	448.822	270.155	382.384	163.219	369.509	294.369	58.1808	188.559	156.111	180.904	88.9529
PC (16:0/18:2)	215.174	179.581	246.538	217.114	241.637	181.485	210.693	139.997	113.432	191.601	203.063	189.882	209.394	161.57	183.523	228.586	348.503	268.91	352.499	253.895	194.33	267.881	142.101	236.171	169.12	124.371	149.961	114.896	147.206	162.298
PC (18:0/18:1)	282.352	245.158	353.095	293.893	350.686	264.647	292.07	223.615	168.058	262.283	292.153	228.092	276.4	239.421	252.306	300.91	525.737	312.966	578.431	330.332	243.039	407.528	188.313	374.234	323.427	160.691	195.687	170.19	193.32	199.2
PC (18:1/18:1)	160.159	132.296	230.554	191.893	226.328	145.379	158.577	117.447	83.3335	60.8451	190.423	180.866	193.414	146.932	149.632	215.663	397.791	226.592	389.422	274.869	161.01	261.8	126.819	221.515	167.67	120.274	169.457	131.356	136.075	174.198
PI (16:0/20:4)	13.6728	10.7647	12.1125	10.8127	11.5133	11.3692	12.6349	12.8927	7.06767	11.5953	10.4406	9.9921	11.3555	11.0261	10.941	10.0757	10.401	9.40429	10.6177	11.1005	10.9385	11.3062	9.30398	11.2533	10.5919	6.04959	7.24788	5.28959	6.9557	6.92325
PI (18:0/20:3)	24.8463	18.9193	22.4934	20.8619	22.0818	21.448	22.4353	23.4718	12.4214	20.0787	19.262	18.5568	21.6402	20.6667	19.9502	16.7248	19.3362	17.0612	18.6999	19.5543	18.8502	21.2693	16.5343	19.5071	18.0258	10.4682	8.1914	9.53019	12.5743	11.7334
PI (18:0/20:4)	25.8639	32.6437	42.1887	36.7657	38.9171	34.6341	28.7401	38.8568	20.1205	18.4659	30.4967	33.0162	37.4145	38.3128	27.5476	36.2743	35.2891	31.6064	39.754	47.5957	34.704	35.4276	37.7109	23.4911	30.0558	24.7079	24.562	16.5173	24.7586	24.911
PI (18:0/20:5)	9.36418	7.3213	8.07568	7.53969	8.31303	7.90673	8.23503	8.73829	4.98516	7.90608	7.04323	6.65269	7.7359	7.73868	7.98988	7.22978	7.9082	7.00079	7.47103	7.95621	6.86317	7.61377	6.1684	7.53051	7.58806	5.68624	5.60522	4.16859	5.58607	5.33155
PI (16:0/22:6)	8.87087	7.16567	7.89645	6.88346	8.26006	7.2422	7.78349	8.2484	4.37498	7.69984	6.07515	6.58819	7.37969	6.76526	7.12088	6.78246	7.20034	6.26064	7.04245	7.38619	6.92075	7.57017	6.07306	6.78772	6.62723	2.04088	3.31196	2.54724	3.24813	3.26942
PS (18:0/18:1)	194.73	116.248	181.267	373.622	432.449	261.656	258.232	207.011	354.23	189.433	340.898	619.294	483.013	422.914	371.547	294.38	224.8	340.896	373.135	508.567	231.933	489.196	441.65	307.667	796.7	311.334	399.938	211.963	354.169	345.978
PS (18:0/20:1)	106.577	64.3755	103.774	230.384	263.693	157.868	148.087	127.252	197.07	114.361	204.128	393.356	291.675	254.568	224.445	166.317	127.794	205.116	201.974	289.298	130.647	300.625	264.398	195.31	415.467	143.151	182.691	96.3567	174.44	165.276
PS (18:0/20:2)	33.8013	13.0587	24.9312	47.9433	67.6238	39.4979	48.1287	32.7919	47.4655	42.0963	47.4184	83.3383	72.9661	53.1663	65.3969	35.396	33.9333	46.7387	42.5775	52.8919	32.6994	69.6285	49.2325	64.6042	98.4895	22.8706	38.7206	23.7915	38.7793	33.6689
PS (18:0/20:3)	101.137	41.4093	74.7036	143.106	188.424	115.729	149.162	100.259	153.382	139.007	140.271	261.414	216.934	154.015	182.208	122.825	105.942	153.608	141.727	174.233	100.108	212.83	152.261	187.371	324.462	78.6555	130.288	79.1338	122.649	111.728
PS (18:0/20:4)	97.9724	48.9354	81.3847	143.991	189.584	107.148	173.107	91.6927	187.573	160.972	141.001	274.28	223.133	169.679	212.149	125.88	110.334	181.497	188.565	225.274	119.187	228.318	181.879	175.321	375.579	154.316	258.358	136.717	198.626	173.625
PS (22:0/18:1)	37.3336	17.7463	32.5349	74.7795	80.1852	45.4399	53.3717	41.3712	54.2681	42.2945	70.6915	119.993	94.9897	87.5818	83.6932	38.2659	35.8644	55.1618	48.194	63.8454	46.3568	99.7334	71.1634	92.1506	122.345	13.8987	22.0646	14.4627	24.0209	18.9958
PS (18:1/22:1)	118.525	71.1343	131.2	260.36	307.824	181.413	166.708	155.88	231.452	119.714	226.633	439.655	348.194	303.355	257.428	190.184	143.186	226.846	234.618	314.884	148.681	331.249	308.653	214.337	463.612	136.829	179.51	90.6566	171.278	161.814
PS (18:0/22:4)	103.103	41.6391	79.6701	146.332	185.066	111.59	149.526	91.9596	146.378	138.494	134.063	246.416	227.97	151.755	192.482	123.389	105.903	151.838	153.207	173.241	99.2181	200.787	148.638	184.628	312.709	119.599	178.004	110.919	154.875	149.302
PS (18:0/22:5)	156.346	61.2045	100.414	205.395	270.846	164.188	217.123	139.585	215.065	189.774	213.392	365.745	309.68	246.065	278.054	181.962	157.478	213.95	206.59	277.644	146.26	314.696	225.638	282.127	534.399	140.033	240.147	142.887	212.319	195.015
PS (18:0/22:6)	168.39	71.3132	112.371	232.051	324.743	182.443	229.529	150.047	241.931	255.091	236.7	401.226	353.645	249.187	349.785	191.945	174.774	300.734	302.041	375.862	205.639	382.499	248.731	309.212	625.828	218.499	314.331	195.017	288.046	258.625
PS (24:0/18:1)	39.8633	23.5476	43.9087	0.955887	109.623	59.5725	62.7095	61.3701	75.8051	45.1085	109.544	197.661	137.191	161.683	131.797	39.4661	42.9672	74.0992	53.5165	84.793	62.4995	144.922	102.414	120.541	158.534	10.8419	17.1746	11.3197	15.8839	12.4098
PS (18:1/24:1)	37.3894	17.569	32.7871	67.4718	74.2653	47.6809	42.644	38.8014	64.2057	38.3917	62.4569	113.546	88.5888	73.643	72.7283	37.6716	33.2985	52.2293	47.3451	62.2383	38.5568	93.308	67.1402	59.7775	127.628	14.8544	26.1225	14.2459	24.1417	20.763
PS (O-19:0/20:4)	0.423781	0.447402	0.620705	1.29301	1.33609	0.81079	0.720312	0.426739	1.36104	0.326982	0.950742	1.85839	1.41255	0.841489	0.671902	0.960111	0.357647	0.504564	1.19991	1.2919	0.51281	1.27607	0.300267	0.565885	1.38153	1.57759	1.46346	0.850299	1.89441	1.24479
PS (O-19:0/22:6)	0.776163	0.699254	1.09376	1.97533	2.4581	1.37488	1.06096	1.01855	1.68119	0.836575	1.76999	3.34837	2.32572	2.03606	1.70034	1.81285	0.583392	2.12084	1.9701	2.89349	1.07924	3.11475	1.25608	1.16518	0.980162	2.21544	2.67823	1.35294	2.76291	2.34963
PG (14:0/16:0)	3.00469	2.46407	2.85247	2.91869	2.36957	2.72795	2.91415	2.98554	1.36908	2.31096	2.73925	2.69828	3.1185	2.87127	2.72818	1.76412	1.78066	1.39111	1.86636	1.86445	2.87796	2.69703	2.51028	2.89694	2.31829	0.142772	0.415772	0.393086	0.366284	0.341141
PG (16:0/16:0)	21.4019	17.262	17.2196	17.8418	18.4387	18.3594	19.7879	21.1804	9.90079	18.277	17.5856	18.0176	22.4523	19.9278	18.9516	18.0358	20.5619	15.8631	19.2373	21.834	20.1852	20.4992	17.0391	18.5317	17.3698	3.70967	7.19616	6.25869	7.14835	6.70502
PG (16:0/16:1)	14.9757	11.2562	11.8157	14.1554	12.4435	12.9653	14.6084	14.1477	6.85917	11.8723	12.5828	12.6815	14.527	15.0289	15.2795	10.3605	10.7322	8.38243	10.722	11.6293	12.8513	12.6488	11.6135	13.9816	12.9387	1.16122	3.35105	2.82426	3.1539	2.88581
PG (16:1/16:1)	2.34456	2.1304	3.58645	3.67787	2.20151	2.57447	2.58321	2.86599	1.34967	1.06952	2.61569	2.2319	2.55787	2.94716	1.72896	1.49459	1.29446	0.851264	1.671	1.04801	2.13397	1.93801	2.17341	3.2021	1.67994	0.290228	0.339602	0.443824	0.328478	0.25017
PG (16:0/18:1)	46.766	38.535	40.6774	46.0562	44.7821	43.0649	45.657	47.7772	25.0803	40.4515	38.8	40.2468	48.8923	47.249	46.8019	48.1526	54.5553	43.7389	54.6596	56.1448	42.2999	43.7684	37.6015	43.8875	40.1789	11.7528	23.4046	18.4215	21.0979	19.8522
PG (16:0/18:2)	26.6218	21.3265	24.8093	20.5419	26.5417	23.1446	25.8248	28.4638	14.2271	23.934	19.8435	23.1214	27.8924	20.7251	22.0841	30.7435	32.8189	25.9494	31.9361	32.4	26.056	27.9321	21.3234	23.5053	20.08	5.23279	12.5815	10.7314	11.88	11.6352
PG (18:0/18:1)	5.76071	4.50797	5.32478	5.0935	5.84501	5.15154	5.03603	5.68157	2.73126	4.08422	4.19746	4.62726	5.6945	5.4534	5.67975	7.12761	8.7133	6.39341	9.07563	8.45568	4.79391	5.12978	4.17466	5.11738	4.48116	3.73108	5.01649	3.77258	4.93245	4.86546
PG (18:0/18:2)	5.7352	5.25655	5.99469	5.66655	6.21201	5.21957	5.12883	6.08342	3.40528	4.92638	4.58847	5.01078	6.15118	4.85399	5.01969	8.09257	9.28855	7.33773	10.9174	8.75642	5.12836	5.72427	4.48554	5.03185	4.22274	3.9663	5.73995	4.84253	5.6278	5.68051
PG (18:1/18:2)	1.22492	1.04036	1.43991	1.08685	1.18081	1.06978	1.16377	1.49139	0.634809	0.988945	1.02441	1.05688	1.34903	0.947615	0.99137	1.22662	1.43397	1.28804	1.6518	1.49106	1.23772	1.50703	1.05963	1.27757	1.01852	2.0493	2.41473	2.13801	2.17556	2.15036
PG (16:0/20:4)	5.78872	4.96375	5.6904	4.77774	5.59667	5.19927	5.8446	6.17943	3.1811	5.49473	4.53097	4.69306	6.38254	4.86244	5.42186	8.5235	9.12687	7.09916	9.37492	8.59575	5.44644	5.42508	4.4906	5.1813	4.58518	1.47016	3.33019	2.7979	3.17673	3.12295
PG (18:2/18:2)	2.65843	2.73455	4.7848	2.94475	2.95504	2.85035	2.80697	4.03452	1.62814	1.65517	2.81187	2.86141	3.40015	1.90651	1.56477	3.2942	3.14813	2.64472	4.16853	2.71776	3.26017	3.70085	2.81208	3.46933	1.96127	3.68254	4.93379	5.7189	4.06571	4.0449
PG (16:0/20:5)	2.40559	1.90843	1.9429	2.09907	2.10009	1.95704	2.07604	2.15226	1.09354	1.81417	1.77619	1.86241	2.4769	2.53829	2.56367	2.87635	3.1731	2.00142	2.61226	3.20599	2.12067	2.03391	1.85465	2.23471	2.18951	0.16751	0.594618	0.495845	0.619672	0.541629
PG (16:0/22:5)	5.05611	3.96526	4.44374	4.42106	4.93921	4.34032	4.58423	5.16387	2.56876	4.39819	3.18598	3.80837	5.43905	4.4444	4.98513	5.97113	6.45891	4.84741	6.59767	7.1523	4.54201	4.70154	3.91927	4.43401	4.3789	0.798913	2.07642	1.69292	2.0177	1.91155
PG (16:0/22:6)	12.6643	10.5551	11.6413	9.97874	12.7318	11.499	11.8616	12.6964	6.89272	11.898	9.0322	10.6618	14.1292	11.6668	12.6581	15.8876	17.8601	13.1698	15.9989	17.5439	11.8409	12.4192	10.2887	11.6082	10.9426	2.20331	6.06809	5.09745	5.62626	5.56814
PG (18:1/20:5)	1.52752	1.48388	3.33948	2.6674	1.64203	1.68288	1.86154	2.31207	1.05774	0.789553	1.71134	1.56359	2.03482	1.65032	1.01362	1.85966	1.53784	1.51375	2.35784	1.24195	1.73086	1.69034	1.74208	2.64865	1.40879	2.71393	2.5708	2.87742	2.04632	1.74696
PG (18:2/20:5)	1.84348	1.81953	2.88445	2.75223	2.51243	2.34155	1.9932	2.45496	1.34051	1.68603	1.45568	2.00334	2.65404	2.63833	2.63877	2.60671	2.75013	2.02687	2.69952	3.55033	2.06917	2.3142	2.27221	2.96821	2.47713	1.08067	1.70285	1.36586	1.40841	1.38626
PG (18:1/22:6)	2.66805	2.42242	2.97516	2.68327	3.17489	2.43705	2.43754	2.90672	1.6013	2.50587	1.76593	2.32061	3.23808	2.69416	3.07999	3.85647	5.07841	4.00434	4.76762	5.16932	2.54674	2.8649	2.24965	2.6558	2.58643	3.88021	4.46345	3.51035	4.20938	4.24303
PG (18:2/22:6)	6.74126	7.82955	12.6191	8.45641	9.71357	7.62118	6.59799	9.04157	5.10179	4.94951	5.74484	7.35724	9.61381	6.34322	5.46214	13.0711	12.7665	9.70786	15.6581	10.3064	7.39226	7.92821	7.28774	8.90241	6.04436	8.88263	11.2828	12.0035	9.92465	9.80915
PG (20:4/22:6)	1.80565	2.11133	3.54454	2.68719	2.58527	2.15411	1.98155	2.49133	1.42963	1.39534	1.58973	1.84967	2.55844	1.99867	1.84753	3.97538	3.82738	3.11567	4.80298	3.02395	1.90209	1.88238	1.92526	2.44894	1.75615	2.80515	3.29836	3.59384	2.94703	2.72693
PG (20:5/22:6)	0.906685	1.09377	1.51791	1.40529	1.86116	1.25316	0.959275	1.32029	0.938558	1.23253	0.671693	1.14905	1.66071	1.60372	1.93616	2.47343	2.89047	1.95528	2.35927	3.74535	1.08047	1.30938	1.31289	1.5705	1.72829	0.951528	1.30195	0.90224	1.12134	1.14722
PG (22:5/22:6)	0.66532	0.811393	1.03203	0.978714	0.00191591	0.829378	0.634075	0.904162	0.696695	0.00234069	0.509545	0.753967	1.11267	0.92991	0.848984	1.74253	1.77643	1.27395	1.909	2.46373	0.799019	0.834385	0.792086	0.976356	0.788612	1.517	1.91514	0.98706	1.74586	1.67872
PG (22:6/22:6)	8.28606	10.8771	14.4327	12.7627	14.9786	10.2303	7.90794	10.3095	7.95751	7.88822	6.44375	9.29464	12.8548	11.0058	10.5003	21.1667	20.9247	14.9596	23.8346	15.9755	8.77371	8.75674	9.02007	11.7631	9.11434	9.49626	11.4835	11.9691	10.6214	10.4658
CL 70:7	0.521336	0.517452	0.481525	0.692345	0.612367	0.470657	0.425829	0.675475	0.360097	0.443991	0.80143	0.608791	0.684033	0.595327	0.558986	0.44008	0.484225	0.549051	0.490739	0.566669	0.740186	0.633045	0.512764	0.4296	0.331163	0.105266	0.170549	0.115009	0.161833	0.133018
CL 72:7	0.375831	0.408107	0.281812	0.471558	0.468498	0.23441	0.357002	0.44007	0.283971	0.423919	0.630919	0.436812	0.344666	0.260128	0.361095	0.340916	0.27566	0.48708	0.402602	0.300129	0.5377	0.313983	0.242742	0.165196	0.179097	0.252032	0.291849	0.22995	0.263166	0.251489
CL 72:8	0.731549	0.843188	0.724762	1.01191	0.943834	0.643543	0.661276	0.9167	0.545761	0.754531	1.25145	0.928506	0.908103	0.669582	0.710525	0.747859	0.754445	1.00159	0.922555	0.823547	1.10063	0.866646	0.655218	0.566058	0.400487	0.559787	0.646784	0.498391	0.578904	0.513891
LPC 14:0	0.598698	0.452128	0.814759	1.64381	0.513894	0.421934	0.255919	0.562192	0.234512	0.187575	0.47663	0.320693	0.333886	1.07272	0.27818	0.223979	0.230771	0.15801	0.240682	0.214712	0.216377	0.208574	0.185492	0.0337311	0.14555	0.140922	0.19447	0.0394756	0.140282	0.143334
LPC 16:0	7.99299	6.07567	4.47052	24.0003	5.31468	4.58216	14.2496	7.11661	3.80323	13.096	4.48622	6.09623	6.65552	9.8941	9.60708	6.71535	7.92048	9.90847	4.9834	6.50802	8.13829	6.42952	4.66571	8.76126	6.44147	5.43541	4.78954	5.97321	6.32843	6.59265
LPC 16:1	1.02527	0.98125	1.3781	2.98277	0.812964	0.693126	0.642571	1.00563	0.451998	0.387367	0.85107	0.708387	0.722624	2.34384	0.605532	0.568301	0.603876	0.647365	0.670702	0.640187	0.602392	0.552692	0.469128	0.461486	0.524707	0.607473	0.706828	0.444502	0.529951	0.564444
LPC 18:0	7.97988	6.98171	10.5688	25.0071	8.93631	7.1056	7.54512	8.80931	5.76028	7.78273	6.91692	7.79577	9.4507	22.2432	9.9157	9.1742	11.6071	8.82381	11.6221	9.73913	8.31638	8.74607	7.30182	7.98597	8.04172	8.86636	9.38886	7.35933	8.00755	8.06893
LPC 18:1	1.59415	1.67701	2.11708	5.9026	1.95863	1.56721	1.94784	2.25413	1.70169	1.68498	1.12555	2.41118	2.30625	8.38923	2.72388	1.45964	2.00579	1.56764	1.68956	1.8439	2.07068	2.38675	1.72354	2.67644	2.86317	1.51181	1.51963	1.2199	1.38994	1.28097
LPC 18:2	3.22471	3.67455	4.52044	8.778	3.00191	1.9494	2.34369	3.5216	1.62912	1.34305	3.61992	3.39109	3.17116	8.64646	2.35036	2.17029	2.65008	1.99642	2.04313	1.98739	3.29617	3.12768	2.62063	3.13704	2.37511	1.73708	2.03789	1.54309	1.57055	1.68155
LPE 16:0	3.99091	3.25671	3.94675	3.26299	3.90831	3.22098	3.5972	3.96747	2.54334	2.80493	2.96257	2.73148	2.9611	3.427	2.71643	3.03172	3.10428	2.48389	2.59655	3.02703	2.14329	2.05762	1.68951	1.98283	1.7808	1.69898	1.74572	1.39099	1.71265	1.58535
LPE 18:0	3.79858	2.7797	2.9103	2.45806	2.91229	2.65496	3.45307	2.99954	2.19724	2.88912	2.67579	2.3057	2.20753	2.403	2.33861	2.41512	2.53283	2.18558	2.10507	2.74571	1.95878	1.91924	1.50212	1.8098	1.70339	2.37786	2.12858	1.81333	2.11848	1.96749
LPE 18:1	0.715127	0.588969	0.744109	0.559314	0.687488	0.510214	0.642925	0.6718	0.370948	0.417963	0.593868	0.389591	0.44894	0.507387	0.432325	0.366588	0.383561	0.291613	0.31447	0.312767	0.256161	0.256981	0.212142	0.259459	0.210108	0.22303	0.232043	0.178971	0.234412	0.185414
LPE 22:6	0.733207	0.660624	0.786131	0.474125	0.663871	0.557506	0.66663	0.809644	0.408884	0.50359	0.723079	0.519659	0.503665	0.623402	0.483922	0.617891	0.70208	0.424181	0.469157	0.538302	0.439869	0.423644	0.352169	0.433958	0.426297	0.428428	0.44296	0.348256	0.488368	0.376125
LPE( O-16:1)	3.28118	2.72022	4.04689	2.73144	3.07195	2.59888	2.48268	3.28561	1.74995	1.74072	2.3669	2.06136	2.29028	2.63713	2.22676	1.8616	1.93075	1.4562	1.83202	1.85718	1.41485	1.46118	1.22913	1.20336	1.19132	1.35162	1.49768	0.96775	1.25003	1.10219
LPE (O-18:2)	0.414315	0.293452	0.409044	0.260023	0.31945	0.266467	0.277853	0.352466	0.159393	0.189575	0.249338	0.197687	0.24843	0.248865	0.234984	0.194427	0.227427	0.158205	0.192046	0.198385	0.132591	0.131004	0.115894	0.132214	0.111316	0.20907	0.196308	0.14712	0.176111	0.151199
LPG 16:0	0.299464	0.191557	0.246195	0.123361	0.230545	0.201512	0.314099	0.294991	0.106933	0.176592	0.247909	0.316271	0.270543	0.342661	0.258434	0.175219	0.268248	0.248715	0.211109	0.304955	0.303753	0.253451	0.16231	0.256092	0.240807	0.0616466	0.0756137	0.101898	0.06467	0.0647627
LPG 18:1	0.126725	0.0924596	0.108435	0.0443023	0.0961065	0.0859564	0.0840508	0.109478	0.0385127	0.0717419	0.0950966	0.10236	0.0705946	0.105548	0.100159	0.0530324	0.0649518	0.0726403	0.0622066	0.0682754	0.0647213	0.0488792	0.0373989	0.0619641	0.081496	0.0648724	0.0589856	0.0652076	0.0457087	0.045123
LPG 18:2	0.0699606	0.0539197	0.0676306	0.0222183	0.0548329	0.0378227	0.0568371	0.0680173	0.0257288	0.0360466	0.0496653	0.0626866	0.0498083	0.0627815	0.0401425	0.0339572	0.0421254	0.0545551	0.0410616	0.040657	0.0539777	0.040055	0.0201985	0.0452582	0.0377905	0.0413218	0.0369686	0.0448138	0.0288694	0.0327774
LPG 22:6	0.130124	0.103713	0.118982	0.0533019	0.107519	0.0756101	0.0866484	0.105114	0.0500081	0.0778995	0.0807904	0.117766	0.116374	0.1387	0.120445	0.13853	0.165571	0.14216	0.166424	0.174963	0.0970712	0.0741824	0.0545158	0.0954776	0.0831364	0.180459	0.159948	0.172105	0.139531	0.150913
LPI 18:0	0.23743	0.196813	0.191342	0.13585	0.184966	0.129093	0.227287	0.187118	0.0643889	0.0962942	0.149061	0.159171	0.111585	0.180331	0.129035	0.104838	0.121581	0.0680285	0.111375	0.101071	0.0828759	0.0661974	0.0409826	0.0872114	0.0566374	0.112054	0.0842424	0.0900414	0.0858638	0.0654543
LPI 20:4	0.0650017	0.055633	0.0513361	0.0441276	0.051224	0.0339902	0.0669156	0.0671686	0.0165185	0.0242894	0.0362883	0.0420543	0.0316643	0.0583168	0.0310829	0.02907	0.0299859	0.0181703	0.0248987	0.024972	0.0180954	0.0138355	0.0101108	0.0200087	0.0133081	0.0296107	0.0221576	0.0234221	0.021637	0.0134423
FA 12:0	1.55714	1.4252	1.65583	1.38913	1.44994	1.62314	1.74507	1.47203	1.48363	1.24107	1.72184	1.28448	2.18724	1.39807	1.16556	1.67743	1.51209	1.27368	1.4147	1.34993	1.20185	1.26852	1.41318	1.71289	1.37505	1.28929	1.40367	1.5418	1.36963	1.27258
FA 13:0	0.170422	0.153353	0.135609	0.150811	0.167049	0.15722	0.46205	0.144393	0.138001	0.115245	0.15855	0.116021	0.157369	0.131193	0.123879	0.150099	0.150773	0.102119	0.1381	0.133541	0.141092	0.138566	0.159819	0.436094	0.135389	0.140277	0.130556	0.406552	0.164863	0.136667
FA 14:0	7.0266	6.5836	7.18565	6.60345	8.52995	7.50102	265.54	7.16494	6.42316	8.34052	6.809	6.27131	6.44761	6.53102	5.96127	8.13291	6.88881	6.32549	6.10097	6.95659	6.05093	5.99749	5.57931	277.074	6.90338	7.27801	7.36662	219.506	44.2386	6.00756
FA 15:0	1.38644	1.21418	1.11354	0.997493	1.51668	1.19568	2.20484	1.29619	1.27643	1.36255	1.17359	1.0094	1.08241	0.967113	0.95921	1.16905	1.17815	1.15317	1.14048	1.01414	1.17902	0.994215	0.95717	2.31346	1.07072	1.1201	1.03802	1.87583	1.07714	1.09623
FA 16:0	133.394	119.183	113.7	107.093	114.96	125.694	114.753	116.138	114.982	134.437	116.545	110.83	113.615	102.113	106.65	127.109	126.522	114.753	102.777	109.376	104.605	102.331	95.1224	102.402	103.085	100.512	107.101	92.2228	98.6282	93.5867
FA 16:1	5.49526	4.92238	4.4057	4.60961	4.63271	4.23914	4.05928	4.2213	2.60289	2.14914	5.11782	2.77422	2.97463	3.78071	3.15696	2.91899	3.58171	2.19156	2.14572	2.46823	1.56506	1.70577	1.6639	2.59258	1.55718	1.74312	2.36901	1.66472	2.00569	1.42943
FA 17:0	3.5984	3.53554	3.97418	3.38675	3.77366	3.54887	7.34809	3.49771	3.46353	2.92276	3.48006	3.10162	3.37958	3.19322	2.87499	3.85444	3.69278	3.20563	3.21547	3.24688	2.63837	3.00614	2.73346	8.71245	2.77381	3.1102	3.24733	6.57606	3.73576	2.80839
FA 18:0	122.251	108.918	109.707	99.328	108.138	117.099	146.766	108.22	110.698	124.235	110.133	104.47	106.544	94.8114	99.7188	117.772	119.951	105.257	94.5863	101.344	97.9092	96.3602	90.3204	137.529	97.8244	97.0263	99.7046	119.453	98.8392	88.3037
FA 18:1	21.9509	20.1186	16.8376	15.6702	16.9313	14.8658	13.5299	15.0358	10.3137	9.75787	21.6178	11.0466	11.3546	11.7791	11.2836	12.8097	17.7997	10.3073	9.54274	10.041	7.39327	7.63362	7.144	9.06148	5.71985	11.7826	12.7204	9.27841	11.2392	7.99912
FA 18:2	15.589	14.1174	12.8516	10.3893	12.9466	10.6853	10.5184	11.876	7.09423	6.66149	14.9515	8.41092	8.14968	7.06359	6.68182	11.6403	13.4473	7.90959	7.86281	7.64091	5.30982	5.15424	4.6514	5.95866	3.39523	9.12747	9.66307	7.4833	8.40937	6.89352
FA 18:3	1.01246	0.931806	0.948539	0.799314	0.910064	0.712513	0.479308	0.86681	0.455764	0.370214	0.976132	0.583421	0.567266	0.485594	0.457854	0.863686	0.81857	0.52996	0.482625	0.504385	0.386934	0.408432	0.364041	0.28582	0.252823	0.499419	0.593567	0.281761	0.423489	0.411055
FA 20:0	4.74885	4.7666	4.57695	4.51069	4.35321	4.69103	8.03724	4.24908	4.67102	4.37162	4.79326	4.19513	4.26605	3.7907	3.8368	4.82124	4.46601	4.10505	3.91822	3.69129	3.67604	3.72677	3.71245	6.38829	3.83793	4.14707	4.24213	7.17052	4.43956	3.46723
FA 20:2	1.54506	1.4403	1.89337	1.31388	1.4664	1.10028	0.828345	1.26207	0.721176	0.545141	1.12018	0.866269	0.799876	0.839343	0.627513	0.799243	0.884721	0.650511	0.715992	0.613971	0.462502	0.492227	0.439334	0.37111	0.2761	0.896066	0.822922	0.53065	0.720301	0.520761
FA 20:3	2.79591	2.94826	3.0079	2.44625	2.7702	2.08037	2.21976	2.09908	1.54938	1.34289	1.83769	1.54388	1.58335	1.67463	1.48032	0.989224	1.16438	0.705595	0.878912	0.748254	0.611045	0.646633	0.629368	0.594371	0.406421	0.653677	0.67372	0.468279	0.616282	0.390982
FA 20:4	11.2715	12.3792	12.9639	9.24091	12.2759	7.97974	11.013	7.5406	7.15172	5.99578	7.60288	7.38303	7.6521	8.20387	8.28086	7.39523	8.8028	5.96006	6.76502	5.92781	3.61223	3.48822	3.87351	3.38117	2.78282	6.91231	6.40861	4.33577	6.03921	3.88987
FA 20:5	1.18453	1.34981	1.22182	1.10962	1.35453	0.874479	0.590622	0.847159	0.686242	0.576223	1.01353	0.792079	0.809274	1.17147	1.06799	0.885106	1.08481	0.642466	0.677147	0.782672	0.413487	0.42212	0.441302	0.360496	0.402198	0.640534	0.654737	0.26097	0.512013	0.423284
FA 22:0	3.40974	3.77433	3.53073	3.57421	2.98399	3.24261	2.97691	3.18389	3.33861	2.55562	3.67898	3.02356	3.11215	2.96384	2.64928	3.78282	3.19226	3.18625	3.46074	3.07954	2.58308	2.96311	2.73029	2.4455	2.77185	3.52423	3.31667	3.1412	3.02468	2.83937
FA 22:5	5.1955	4.82202	4.95841	4.10989	4.72812	3.66606	3.37783	3.8791	2.70555	2.45995	3.04277	2.61586	2.83318	3.34788	2.78431	2.70315	3.10169	1.95695	2.2688	2.12119	1.14123	1.18275	1.16842	1.25511	0.928832	1.98659	2.11706	1.50119	1.93944	1.13219
FA 22:6	6.04645	5.82363	6.605	4.86393	6.39089	4.64619	4.48848	5.45413	3.51115	3.35918	4.04259	3.68538	3.78358	4.54285	3.9255	4.81603	5.6012	3.73789	4.101	3.62929	1.8209	1.92642	1.75395	2.10626	1.51531	3.65932	3.69853	2.81243	3.54311	2.46624
FA 24:0	1.63992	3.83634	2.08758	3.03488	1.64899	1.5853	1.41519	1.58586	3.95382	1.58909	2.99384	2.58451	1.6063	1.4252	0.950335	1.74911	1.29465	3.20454	2.6306	1.53885	2.12489	1.3885	1.49654	0.885128	2.36815	4.50343	3.9606	2.07878	3.30095	3.22365
FA 16:1;O	0.442752	0.463439	0.531764	0.586086	0.571244	0.518093	0.450739	0.4572	0.479609	1.01908	0.638535	0.491099	0.551161	0.541153	0.470188	0.645242	0.529825	0.514514	0.521266	1.1202	0.403321	0.406432	0.509829	0.73232	0.481144	0.480833	0.460659	0.478365	0.387886	0.535008
FA 18:0;O	4.08894	4.08988	4.28566	4.01211	4.28427	4.26542	4.00759	4.16905	4.22218	3.63639	4.12498	4.0744	4.07043	3.91262	4.20653	4.14293	4.39327	4.42189	4.05724	4.15802	3.71819	3.82762	3.83059	4.17416	3.87489	3.82629	3.91249	4.19151	3.2117	3.60926
FA 18:1;O	1.06207	1.0815	1.06598	1.54035	1.57359	1.19883	0.96957	1.54474	1.49219	1.42543	1.10225	0.984663	1.06667	0.97452	1.4307	1.1615	1.07983	1.60868	0.979804	1.48651	1.33299	1.31298	1.31659	0.976568	1.45932	1.37304	1.37929	0.917823	0.839427	1.29255
FA 18:2;1O	0.490426	0.333861	0.418614	0.442687	0.414112	0.369271	0.352582	0.627733	0.220787	0.274739	0.480058	0.358633	0.387809	0.320566	0.299619	0.556363	0.395991	0.175743	0.239613	0.16175	0.0734404	0.0629365	0.0828523	0.0970109	0.0766659	0.098132	0.123812	0.102306	0.11806	0.0587834
FA 20:3;1O	0.195827	0.11874	0.33024	0.150486	0.155311	0.133094	0.132542	0.223987	0.0762317	0.0746864	0.0826025	0.0707237	0.0859782	0.0821995	0.0591816	0.0611333	0.043579	0.0402811	0.0271688	0.0217682	0.0122546	0.0190346	0.00964503	0.0137578	0.00717816	0.00786106	0.0167132	0.0164017	0.0153506	0.0125143
12-HETE (FA 20:4;O)	1.76045	1.00013	2.33981	1.47448	1.3526	1.32279	1.15191	1.84134	0.659894	0.804728	0.861341	0.691804	0.860636	0.656506	0.54091	0.523217	0.463503	0.22273	0.286145	0.198538	0.0811625	0.118659	0.104616	0.0900068	0.0454481	0.123385	0.214728	0.185088	0.194037	0.146561
Cer (40:1;2O)	5.26702	4.1173	5.28946	4.37161	5.30917	4.42697	4.00073	4.9115	2.42989	3.20265	3.80435	3.30358	4.04177	4.80299	4.4144	4.09355	5.08804	3.39237	5.17731	5.04979	3.79351	3.94196	3.08878	4.42005	3.67751	2.65002	2.77269	2.13355	2.75604	2.85837
Cer (42:1;2O)	14.5691	10.843	15.1796	14.1891	13.5742	11.733	10.5888	12.865	6.49482	8.56793	11.7309	10.2684	12.2054	15.1365	13.1714	11.8175	13.7592	10.0009	14.2884	14.4496	12.1553	12.3289	9.92287	12.2498	11.4027	4.45983	5.61131	4.02452	5.42733	5.5197
Cer (42:1;2O)	21.2746	15.6592	22.6406	19.0257	19.8126	17.7968	15.7228	19.974	9.47171	11.9594	16.4311	14.6192	17.6663	21.1041	19.3566	16.5791	19.9999	13.7262	19.8677	20.7719	18.034	18.2097	14.1877	18.3451	16.3955	6.36421	7.85474	5.46423	7.8099	7.64187
Cer (42:2;2O)	13.9345	10.7981	14.4324	11.6857	14.3794	11.7813	10.6955	13.607	6.68432	9.30966	9.89422	9.19746	11.5762	12.4979	12.0398	11.6998	14.0742	10.3604	13.7685	13.9089	10.3197	10.6717	8.7403	12.1055	10.1884	8.3075	8.78389	6.69013	8.44781	8.36244
Cer (42:2;2O)	20.9185	16.5157	22.7285	17.6699	22.4739	18.5337	16.1005	21.6043	10.4694	13.5149	14.9403	13.9506	17.4533	18.8698	18.0967	17.1273	21.3427	15.3949	20.8606	21.4262	15.4052	15.988	13.0413	17.9287	15.1019	12.256	12.7588	9.57459	12.2534	12.2646
Cer (42:3;2O)	5.40161	3.66392	5.02134	4.45704	5.5281	4.55247	3.8943	5.32796	2.65648	3.53002	3.1337	2.808	3.65416	3.7251	3.85952	3.84317	4.63975	3.44718	4.52979	4.43014	2.95873	3.10601	2.52203	3.65846	3.03013	3.06861	3.04247	2.34602	2.67711	2.88182
HexCer (34:1;2O)	1.0489	0.875113	1.19577	0.908124	1.02866	0.930319	1.05497	1.0682	0.607366	0.961308	0.834356	0.854102	1.08651	0.900758	0.957761	2.71193	3.35262	2.24853	3.19663	3.14087	0.962929	0.976901	0.789707	1.07868	1.0158	4.40848	3.99275	2.94136	3.82141	4.36031
HexCer (34:1;2O)	0.71104	0.576798	0.794186	0.611664	0.723093	0.610704	0.637802	0.713118	0.397731	0.586282	0.560504	0.5902	0.714277	0.623099	0.617872	1.75181	2.23188	1.45672	2.13896	2.03536	0.639499	0.607677	0.48902	0.672151	0.599769	2.77754	2.44953	1.72097	2.35226	2.60706
HexCer (42:1;2O)	2.6421	2.23025	2.32807	2.55981	2.24836	2.29705	2.37064	2.32046	1.48579	2.16154	2.76177	2.22179	2.4306	2.54423	2.52389	2.54003	2.94018	2.21015	2.86572	2.80767	2.38945	2.34407	2.16405	2.87787	2.25691	1.57023	1.68529	1.43597	1.63009	1.63891
SM (34:0;2O)	17.702	14.8773	19.4074	16.6678	18.2092	15.6087	16.0736	19.0883	9.56728	14.2331	15.394	14.6919	16.6874	16.7286	17.0771	18.755	21.9578	16.7466	22.982	20.8881	15.4462	17.3366	14.6464	16.158	16.5879	8.56436	16.2355	6.23917	10.3225	7.93486
SM (34:2;2O)	39.5289	35.2546	52.763	43.9263	40.6713	35.2759	25.6733	43.1772	19.4735	20.181	35.0289	34.479	38.7771	40.2765	36.5369	45.805	52.8732	40.0744	74.6654	55.4074	35.152	39.2365	35.6071	31.8196	36.5958	39.9517	39.9694	26.2052	35.7245	37.6689
SM (40:1;2O)	68.8536	55.2096	68.0396	65.6049	66.4251	58.7002	60.113	66.5562	9.33436	50.8508	60.7715	56.7851	60.0071	69.4317	66.6732	67.0894	76.6563	19.2258	77.0899	71.8013	58.8391	65.9317	58.9156	61.2062	65.8062	23.8197	10.7083	7.63323	38.3682	10.2537
SM (41:1;2O)	56.9013	48.7149	49.8987	44.3563	49.7072	47.3468	45.1274	66.0886	26.9578	32.1524	48.3908	48.1185	49.7117	49.2044	48.4678	45.926	63.0459	41.6155	58.6469	52.6142	46.8445	40.779	41.2672	48.3103	48.328	20.4641	21.2048	15.2482	22.4198	23.728
SM (42:1;2O)	243.504	198.027	293.539	89.4956	247.526	210.41	179.258	252.182	111.246	133.964	209.046	199.753	215.345	266.525	240.695	64.8651	255.402	172.269	298.432	79.0308	206.411	81.1335	126.284	200.097	220.22	87.4001	97.5505	57.0718	100.195	94.5747
SM (42:2;2O)	256.617	204.163	189.067	245.125	178.271	234.329	221.936	202.673	141.579	196.784	218.079	219.899	195.927	257.029	209.146	265.954	302.916	225.059	315.59	288.47	218.672	245.927	225.042	249.437	245.636	132.39	147.261	113.566	145.517	141.746
SM (42:3;2O)	46.9472	3.74206	2.40036	2.20818	42.9228	2.33535	40.0882	2.64124	25.6609	39.436	1.53168	36.7199	42.6401	43.6669	3.04213	48.9078	52.3847	36.4639	56.3442	2.56539	37.5392	39.5002	36.0807	1.23878	40.7515	23.7663	26.9587	19.8504	25.0813	26.0835
CE 18:2	85.9924	85.7236	120.598	176.018	118.465	26.2071	27.9057	38.6049	21.4056	25.3327	146.649	269.364	238.895	203.371	158.195	41.508	64.5059	43.4418	82.783	52.2759	150.879	283.582	128.107	296.641	213.328	95.5165	57.0739	48.0131	87.2844	110.826
CE 20:4	39.4038	40.4558	29.5507	67.0469	60.3897	13.6006	14.5431	19.7004	17.1039	16.5849	53.2657	119.342	123.581	80.2235	68.101	40.2614	49.4794	39.3897	109.712	43.4053	71.4817	142.826	249.969	111.533	94.5171	76.8662	43.1256	32.7227	68.7455	82.0268
CE 22:6	26.3697	22.4723	54.1425	35.1868	32.5121	8.36713	8.36091	10.0173	8.04293	9.5389	24.8943	58.8222	61.924	47.444	38.4808	20.2083	22.4862	18.4663	17.9829	23.2531	37.8847	67.3848	119.653	55.5141	50.2507	55.4762	28.8589	19.9355	44.9924	58.5866
TG (10:0/16:0/16:1)	12.5601	17.2589	12.7712	16.2265	6.20302	3.50235	3.20138	4.88474	3.63688	1.16474	60.3458	25.7337	13.6875	22.4827	19.1938	2.07713	3.34944	0.82397	0.846128	3.46236	8.70173	5.62547	25.4364	82.0984	28.7687	0.024222	0.0156009	0.0317713	0.0126249	0.0160265
TG (12:0/16:0/16:1)	25.0467	38.0643	27.8624	24.2075	11.6436	7.51751	7.14393	10.9864	8.58565	2.89365	80.6859	50.7422	37.8762	43.2654	35.5607	5.07679	7.35445	2.3078	2.04384	8.27202	20.3061	13.2972	53.1515	135.058	60.5928	0.0839293	0.0540143	0.127496	0.0631896	0.0567832
TG (10:0/16:1/18:1)	14.5144	21.2357	17.1576	20.1131	4.42063	5.01439	4.26859	7.18156	5.00857	1.67268	60.0895	33.2293	9.82094	23.6122	20.4781	2.77667	4.55559	1.25706	1.25076	3.92564	11.6049	7.26854	33.252	91.3583	34.5065	0.00806667	0.0302606	0.0696907	0.0343209	0.036669
TG (14:0/16:0/16:1)	64.1398	78.3484	95.0514	47.317	21.6257	23.537	22.0199	30.5967	24.1423	14.0344	85.0009	88.5693	38.8047	83.5907	80.6347	16.4956	11.4055	8.79001	6.29722	21.9191	50.9294	39.9136	102.905	187.224	110.204	0.0495722	0.373354	0.808916	0.543709	0.415489
TG (16:0/14:1/16:1)	60.007	82.228	76.2981	53.1627	19.5147	21.8511	19.4885	30.9326	21.2185	8.64747	153.017	119.331	39.7264	98.8407	85.6555	13.7039	16.9439	6.73052	1.08258	19.5515	53.5669	34.8474	19.4922	300.533	153.339	0.429913	0.209418	0.567104	0.284586	0.2383
TG (10:0/18:1/18:2)	12.6893	17.6352	20.9335	11.1641	3.8594	4.79094	3.5948	6.33916	4.49768	1.44388	45.5387	28.1147	9.07112	20.6307	17.008	2.5839	4.00976	1.18138	1.1921	3.42242	10.7169	6.58597	29.9575	73.1216	31.0054	0.012238	0.0366437	0.0993042	0.0453365	0.0443792
TG (16:0/16:0/16:0)	26.9552	15.312	19.7387	20.3847	17.9025	19.8707	21.1435	17.7583	16.9149	31.8805	11.9012	24.682	23.7373	27.6482	19.3951	16.5779	2.21981	11.2928	1.08941	12.4242	20.8751	18.5741	4.23245	23.2699	22.6732	3.98443	3.97765	2.72123	4.15949	4.13198
TG (14:0/16:0/18:1)	75.4733	77.2106	52.4682	47.9535	30.6915	35.3354	38.4846	36.9761	35.4863	36.6572	83.5981	88.3716	46.058	93.7006	92.3082	26.4937	10.4964	17.105	10.8329	31.1081	52.1272	48.392	101.448	178.241	104.465	3.86489	2.72102	2.97156	3.20432	2.73185
TG (14:0/16:0/18:2)	147.749	159.758	117.982	103.861	60.0269	63.3323	65.6595	76.8694	59.3312	43.2709	159.755	192.297	94.3022	190.041	183.876	45.2107	23.1965	25.1996	17.3792	50.972	116.411	95.9733	241.317	390.239	241.657	1.80722	1.86551	3.44126	2.4899	1.88318
TG (14:0/16:1/18:2)	91.8818	116.632	22.3154	72.7371	30.5913	36.8679	29.8058	47.0594	32.3079	13.995	195.624	168.238	104.427	141.443	128.685	22.0175	23.9659	10.4136	8.22097	28.5183	82.3562	56.5951	206.372	414.949	230.34	0.734921	0.418376	1.04051	0.62533	0.496249
TG (16:0/16:0/18:1)	192.465	182.803	20.0431	136.409	90.6523	103.094	111.875	106.941	56.1284	96.7108	160.071	243.39	142.888	233.025	212.644	68.9769	27.4379	45.2021	34.4321	77.6263	138.317	114.023	224.791	319.001	185.63	14.9018	12.6476	11.0767	14.5024	13.6285
TG (16:0/16:1/18:1)	80.0002	170.88	42.1158	115.493	86.9553	96.696	103.802	102.259	82.7553	95.6192	200.856	226.263	113.372	196.718	193.468	69.2939	28.2247	45.727	35.2689	77.4815	128.155	26.9053	31.3301	91.9078	248.426	12.6597	11.3004	11.3577	12.7791	10.8834
TG (16:0/16:1/18:2)	31.701	182.613	106.811	123.077	85.7636	91.4765	93.0249	108.695	80.2199	70.8073	194.021	245.754	125.704	220.522	212.592	65.7943	31.474	39.8189	38.4034	68.2778	150.677	135.681	23.9437	412.915	283.543	7.52389	5.13283	7.79523	6.69059	5.23298
TG (16:1/16:1/18:2)	116.726	143.605	231.68	94.2566	50.2213	56.0799	44.613	73.8894	44.3322	23.2	204.063	212.651	82.0629	144.662	142.955	33.4104	28.4132	16.4849	13.2971	37.1428	110.256	76.5035	258.128	421.639	240.343	1.66475	1.14624	2.2723	1.7104	1.44897
TG (16:0/18:0/18:1)	242.056	264.813	204.578	180.495	100.147	104.46	83.6818	133.831	8.34376	63.8316	369.053	338.369	168.359	292.857	306.95	86.9386	48.0407	44.049	7.30024	98.9178	204.76	166.015	76.0623	817.815	426.689	12.3323	8.49702	11.1397	12.0368	10.6308
TG (16:0/18:1/18:1)	281.593	261.535	147.721	214.138	148.254	183.699	171.17	195.847	198.734	130.857	294.778	368.616	204.993	326.749	314.786	106.283	44.7441	72.5849	12.0696	114.498	219.012	192.564	261.088	611.591	379.426	25.6917	20.8424	24.5277	26.931	22.0108
TG (16:0/18:1/18:2)	178.572	189.306	269.225	128.889	100.253	116.851	129.213	124.826	95.07	113.915	211.067	259.535	148.848	198.784	193.793	80.3326	31.5455	57.8358	43.7911	81.09	152.404	136.37	296.319	376.902	241.313	22.8917	18.6053	20.5426	22.6431	18.0941
TG (16:1/18:1/18:2)	22.8379	176.839	164.177	125.483	107.451	104.468	108.868	131.342	90.0841	90.5739	189.179	265.043	135.331	168.363	178.714	73.5488	29.1566	49.9196	37.6311	71.0458	148.774	125.148	27.7881	329.382	219.474	16.9854	11.8341	15.0518	15.242	12.9655
TG (16:0/18:2/18:3)	101.402	117.843	109.586	79.919	57.8548	60.8719	52.8936	84.4447	42.9616	31.7273	131.539	184.568	80.991	97.5362	109.805	34.8325	21.345	19.6974	15.2797	32.5062	103.486	70.9721	210.839	251.773	156.832	0.279124	3.15322	4.3407	4.27977	3.88279
TG (18:0/18:0/18:1)	3.50228	7.8663	5.4764	5.3686	3.24731	21.9989	16.9228	8.26555	21.55	13.8244	29.7405	15.0036	5.50738	11.1373	80.3947	22.3532	16.9328	11.9105	6.94381	21.4829	10.6795	8.85284	24.7618	31.1127	17.0162	3.09121	1.93073	4.1315	3.31593	2.56223
TG (18:0/18:1/18:1)	199.93	298.529	184.226	191.035	115.051	112.543	89.8989	155.953	96.0398	66.9944	415.795	393.892	182.904	266.834	303.86	94.9675	58.7546	57.4686	46.0153	100.985	231.063	200.902	635.333	860.304	453.497	16.292	10.6953	18.7846	16.9625	12.9617
TG (18:0/18:1/18:2)	243.198	250.412	27.3398	185.932	118.948	136.71	121.408	155.691	112.203	93.9923	247.371	309.837	182.506	257.553	231.441	98.6933	39.7655	64.3012	51.2809	94.4159	206.228	177.217	439.23	442.799	340.834	22.9355	17.0782	27.0889	25.3947	18.599
TG (18:1/18:1/18:2)	100.223	99.9631	111.596	75.9236	61.8508	76.6524	80.1628	76.4672	56.4838	69.8799	118.041	152.373	84.5385	103.241	106.786	50.5273	18.7591	41.5788	25.8377	46.9344	85.2016	74.1599	168.307	184.651	119.892	20.7839	15.2375	21.2511	20.3932	16.1044
TG (18:1/18:2/18:2)	75.5689	78.033	115.152	57.0119	56.8408	54.5551	59.3547	68.3951	43.0227	51.2545	83.5199	116.217	63.4453	62.1524	74.5256	39.0304	13.0889	30.5191	20.019	32.8918	66.6698	57.0318	128.122	123.484	88.2131	17.3443	12.3024	15.2573	16.0365	13.4765
TG (18:2/18:2/18:2)	67.258	71.0301	11.3523	52.8911	53.7105	49.0112	50.0963	68.761	33.308	28.3477	74.245	121.817	59.2422	52.2126	63.9986	30.573	11.7666	17.4511	14.6169	25.0697	66.3728	47.0863	124.66	105.17	82.507	0.449749	0.903999	0.699449	0.809346	1.33135
TG (18:0/16:1/22:1)	48.1131	46.2615	52.069	34.649	24.0459	0.734093	0.649563	0.517975	0.582317	0.431854	13.7489	89.3989	35.1354	44.8853	1.86992	4.77672	2.12363	2.60552	3.2077	4.82021	47.8511	40.8308	138.167	257.337	98.1547	0.121031	0.204842	0.122856	0.196335	0.14893
TG (18:0/20:0/18:2)	2.93121	7.42024	9.72314	4.12762	3.46367	22.5109	15.4669	9.02979	20.8891	12.2174	124.875	16.5768	5.47723	8.48559	65.2121	2.19704	16.8406	11.2573	0.199871	16.6236	10.2253	6.48968	18.2149	29.2115	15.6333	2.92039	1.55147	3.89618	2.82443	2.06886
TG (18:1/18:1/20:1)	139.297	114.964	56.7697	61.2169	46.2029	49.1945	34.8299	68.4688	41.1684	25.0062	181.457	167.494	64.7338	81.0301	105.386	37.2228	26.9442	22.5728	14.8488	33.4551	83.546	63.4449	252.018	308.78	148.84	6.68894	3.76374	7.53406	6.19911	4.58322
TG (18:1/20:1/18:2)	53.7354	59.517	91.5851	40.5909	36.7605	41.2084	31.49	47.001	31.095	24.4058	72.7103	104.319	45.8899	48.4275	61.2302	24.6496	12.1848	17.7955	14.181	22.4472	51.3531	39.8208	116.516	109.111	77.888	8.31781	5.44526	6.55835	7.5479	6.82761
TG (18:0/18:1/20:4)	9.44858	7.67705	7.80586	6.17706	7.27752	7.51933	9.29238	8.12779	4.95905	7.07971	1.49327	14.1686	9.4674	0.981614	6.87854	3.81789	1.45184	4.7347	2.10644	3.74539	7.10548	2.94472	14.3938	13.3306	7.86582	3.65361	6.59677	2.34256	1.8579	8.08444
TG (18:0/18:2/20:4)	11.0657	9.68933	8.67202	8.30886	9.88709	9.29128	8.3995	9.98455	6.25125	11.5211	6.37746	16.2992	11.4414	8.62713	9.60659	6.63289	1.24199	6.65578	4.7465	6.80248	9.92046	9.49595	17.4962	12.6146	10.7253	10.6501	7.48661	4.50345	8.62844	9.02405
TG (16:0/18:1/22:6)	18.0134	16.9251	25.9707	13.471	14.7784	13.7963	13.1232	17.1245	9.87723	14.9224	12.962	27.5961	16.8516	13.7017	15.4213	11.789	2.81299	10.3501	5.9394	11.2532	16.7628	15.422	28.3985	23.4058	19.9594	3.62847	8.68726	6.03129	10.5785	10.9514
TG (16:0/18:2/22:6)	20.2837	19.5155	13.0871	15.2054	16.5176	14.8607	13.9497	20.2729	9.89693	11.573	17.0041	36.3811	18.3325	16.0098	19.1214	13.1836	3.66192	9.58768	6.06231	11.2592	20.5604	16.5053	34.3712	31.8165	23.3696	1.97701	4.94794	4.40349	6.47538	7.0939
TG (16:1/20:4/20:4)	1.5723	11.5821	16.0724	8.69869	7.21531	7.03645	5.23752	10.2596	4.32182	3.0559	17.6709	23.2397	9.1177	9.31963	10.7786	5.41656	2.57087	3.09391	2.21045	5.28789	11.6934	8.18616	16.6812	23.139	16.0149	3.12311	1.10157	0.985391	1.59262	1.87368
TG (18:2/18:2/22:6)	6.35109	5.69675	15.5894	4.08077	5.15017	4.31689	3.53911	6.51834	2.52263	2.62479	6.56906	10.7558	3.01873	3.65965	4.519	5.59848	1.57202	3.81912	3.85705	4.7519	6.41099	4.62691	7.29131	7.28212	5.978	5.73129	2.06274	1.80125	2.7957	3.20433
TG (18:0/22:1/18:2)	1.40701	3.58255	4.00468	1.49424	1.88602	11.9196	7.86715	20.6615	10.5755	5.96574	64.8365	46.9568	30.6034	36.7647	29.7998	73.7495	39.3962	5.9726	54.7323	79.7411	5.05047	2.86607	9.35532	14.623	8.56617	1.64592	0.791865	2.04072	1.36758	1.05688
PE	403.131	416.485	457.796	446.423	411.829	387.893	349.151	436.244	284.692	375.138	388.535	359.177	405.547	376.858	384.172	475.333	493.688	499.956	480.796	557.192	401.464	395.883	347.167	353.124	395.853	317.693	321.81	199.288	295.129	303.129
PC	2114.65	1782.29	2617.06	2317.75	2445.98	1822.56	2141.47	1487.19	1053.12	1810.26	2031.3	1867.9	2233.18	1853.86	2083.1	2315.05	3898.42	2505.41	3729.57	2853.28	1931.04	2842.21	1440.15	2568.7	1948.94	756.462	1225.6	987.947	1188.31	1164.62
PI	82.6181	76.8147	92.7668	82.8635	89.0852	82.6003	79.8288	92.208	48.9697	65.7458	73.3177	74.806	85.5258	84.5095	73.5496	77.087	80.1348	71.3334	83.5851	93.5928	78.2766	83.187	75.7906	68.5697	72.8888	48.9529	48.9185	38.053	53.1227	52.1686
PS	1196.37	589.327	1000.66	1929.66	2498.12	1476.41	1700.11	1239.47	1971.87	1475.9	1929.92	3521.13	2851.72	2330.49	2424.09	1550.45	1297.22	2005.34	1996.66	2606.96	1363.38	2872.18	2263.35	2194.78	4358.11	1368.67	1991.49	1129.67	1783.88	1650.79
PG	180.853	156.355	184.569	175.653	184.808	168.673	174.251	192.644	101.045	153.624	145.207	159.872	200.19	174.287	173.786	214.303	232.498	179.515	238.878	228.316	171.069	177.706	151.948	178.293	154.249	71.6859	115.482	102.838	106.241	102.759
CL	1.62872	1.76875	1.4881	2.17581	2.0247	1.34861	1.44411	2.03225	1.18983	1.62244	2.6838	1.97411	1.9368	1.52504	1.63061	1.52885	1.51433	2.03772	1.8159	1.69034	2.37852	1.81367	1.41072	1.16085	0.910747	0.917085	1.10918	0.843351	1.0039	0.898398
LPC	22.4157	19.8423	23.8697	68.3145	20.5384	16.3194	26.9847	23.2695	13.5808	24.4817	17.4763	20.7233	22.6401	52.5895	25.4807	20.3118	25.0181	23.1017	21.2496	20.9333	22.6403	21.4513	16.9663	23.0559	20.3917	18.2991	18.6372	16.5795	17.9667	18.3319
LPE	12.9333	10.2997	12.8432	9.74595	11.5634	9.80901	11.1204	12.0865	7.42976	8.5459	9.57155	8.20548	8.65994	9.84678	8.43303	8.48735	8.88093	6.99966	7.50931	8.67938	6.34554	6.24967	5.10096	5.82162	5.42322	6.28899	6.24329	4.84642	5.98006	5.36777
LPI	0.302431	0.252446	0.242678	0.179977	0.23619	0.163083	0.294202	0.254287	0.0809075	0.120584	0.18535	0.201226	0.143249	0.238648	0.160118	0.133908	0.151567	0.0861988	0.136274	0.126043	0.100971	0.0800329	0.0510934	0.10722	0.0699454	0.141665	0.1064	0.113464	0.107501	0.0788966
LPG	0.626274	0.441649	0.541242	0.243183	0.489004	0.400901	0.541635	0.5776	0.221183	0.36228	0.473461	0.599084	0.50732	0.64969	0.519181	0.400738	0.540897	0.51807	0.480801	0.58885	0.519523	0.416568	0.274423	0.458792	0.44323	0.3483	0.331516	0.384025	0.278779	0.293577
FA	359.309	329.331	322.332	292.828	320.28	324.996	609.418	308.899	294.372	321.624	320.1	283.259	289.928	266.702	271.644	323.129	332.042	284.143	260.934	273.355	250.447	246.983	232.208	571.95	245.328	266.461	277.34	488.482	299.033	233.953
SL	815.821	625.269	764.725	582.863	728.811	676.668	653.336	734.799	384.516	541.394	652.333	668.26	689.924	823.067	696.676	629.467	912.664	613.692	990.444	658.797	685.562	598.019	592.789	681.602	737.594	382.219	408.839	282.145	424.804	390.125
Cer	81.3654	61.5973	85.2919	71.399	81.0774	68.8243	61.0026	78.2898	38.2066	50.0846	59.9345	54.1473	66.5972	76.1365	70.9385	65.1603	78.9038	56.322	78.4922	80.0366	62.6664	64.2463	51.503	68.7076	59.7962	37.1062	40.8239	30.233	39.3716	39.5288
HexCer	4.40203	3.68216	4.31803	4.0796	4.00012	3.83807	4.06341	4.10178	2.49089	3.70913	4.15663	3.66609	4.23139	4.06809	4.09952	7.00377	8.52468	5.91539	8.20132	7.9839	3.99188	3.92865	3.44277	4.6287	3.87247	8.75625	8.12758	6.0983	7.80376	8.60628
SM	730.053	559.989	675.115	507.385	643.733	604.006	588.27	652.407	343.819	487.6	588.242	610.447	619.095	742.862	621.638	557.303	825.236	551.455	903.75	570.777	618.904	529.844	537.843	608.266	673.925	336.356	359.888	245.814	377.628	341.989
CE	151.766	148.652	204.291	278.251	211.367	48.1749	50.8096	68.3225	46.5525	51.4564	224.809	447.528	424.4	331.039	264.777	101.978	136.471	101.298	210.478	118.934	260.245	493.793	497.729	463.688	358.096	227.859	129.058	100.671	201.022	251.439
TG	2780.27	3422.58	2515.01	2381.47	1616.86	1773.17	1675.64	2083.16	1414.51	1316	4378.6	4825.82	2448.27	3649.49	3739.33	1297.6	667.747	798.096	564.514	1364.13	2720.13	2147.14	4401.17	8087.19	4934.18	255.284	203.649	247.416	261.254	228.781
Total	5342.42	4157.13	5683.19	6186.95	6925.13	5016.01	5798.75	4597.99	4207.64	4830.27	5795.91	7413.64	7214.3	6305.66	6408.01	5717.67	7419.24	6293.43	8022.54	7422.44	5173.46	7739.98	5624.94	7111.31	8298.3	3466	4544.96	3351.86	4376.88	4173.95
PE-20:4	84.5333	99.0118	114.41	111.97	92.1622	89.4546	55.7496	99.7369	69.363	82.6189	95.4079	82.9629	93.2544	78.0588	81.2833	116.725	110.625	125.157	119.522	131.699	95.9977	88.1975	78.7398	65.1472	86.3322	83.9922	82.4771	47.0109	71.76	77.0727
PE-20:5	23.1511	22.3318	23.353	20.9476	23.518	21.5099	14.5484	22.4474	14.5604	15.3062	20.5118	19.7351	22.9263	25.9919	21.0434	19.6589	21.6129	18.5549	20.6231	24.9961	21.2009	21.2563	19.9633	15.8272	24.4963	5.42006	8.8575	4.74146	8.01305	7.76536
PE-22:6	112.873	94.1004	109.8	87.4879	111.295	100.481	131.949	116.067	72.3075	115.405	93.1963	93.6026	108.507	97.4259	107.184	124.617	141.101	118.237	130.748	131.193	107.454	107.099	87.6629	129.989	101.018	93.6996	96.9186	69.6915	83.6569	83.0029
PE-MUFA	75.7394	73.8057	87.8266	86.0223	77.7559	74.8799	55.7247	83.0475	53.6338	65.3296	80.0622	71.3262	73.7761	79.5862	75.201	86.3218	92.4399	84.1117	81.7434	95.2055	73.5974	75.7908	68.0644	57.2115	77.9259	44.0779	52.857	29.2459	44.9864	46.3236
PE-PUFA	327.392	342.679	369.969	360.401	334.073	313.013	293.426	353.197	231.058	309.808	308.472	287.851	331.771	297.271	308.971	389.011	401.248	415.844	399.052	461.986	327.866	320.093	279.103	295.912	317.927	273.615	268.953	170.042	250.142	256.806
Ratio (PE-PUFA/PE-MUFA)	4.3226	4.64299	4.2125	4.18962	4.29643	4.1802	5.26564	4.25295	4.30807	4.74223	3.85291	4.03569	4.49699	3.73521	4.1086	4.50652	4.34064	4.94395	4.88177	4.85251	4.45486	4.22337	4.10057	5.17224	4.07986	6.20753	5.08831	5.81423	5.56039	5.54373
